# Supplementary material for: catena-Poly[[bis­(nitrato-κO)cobalt(II)]-bis­[μ-1,4-bis­(pyridin-3-ylmeth­oxy)benzene-κ2 N:N′]]
Source: Acta Crystallogr Sect E Struct Rep Online. 2011 May 25;67(Pt 6):m789. doi: 10.1107/S1600536811018630 (PMC3120598; doi:10.1107/S1600536811018630)
Supplement: Supplementary file 1 [file e-67-0m789-sup1.cif]

##############################################################################
#                                                                            #
# This CIF contains the data in a paper accepted for publication in          #
# Acta Crystallographica Section E. It conforms to the requirements of       #
# Notes for Authors for Acta Crystallographica Section E, and has been       #
# peer reviewed under the auspices of the IUCr Commission on Journals.       #
#                                                                            #
# Full details of the Crystallographic Information File format               #
# are given in the paper "The Crystallographic Information File (CIF):       #
# a New Standard Archive File for Crystallography" by S. R. Hall, F. H.      #
# Allen and I. D. Brown [Acta Cryst. (1991), A47, 655-685].                  #
#                                                                            #
# The current version of the core CIF dictionary is obtainable from          #
# ftp://ftp.iucr.org/pub/cif_core.dic.                                       #
#                                                                            #
# Software is freely available for graphical display of the structure(s)     #
# in this CIF. For information consult the CIF software page                 #
# http://www.iucr.org/resources/cif/software.                                #
#                                                                            #
# This file may be used for bona fide research purposes within the           #
# scientific community so long as proper attribution is given to the journal # 
# article from which it was obtained.                                        #
#                                                                            #
##############################################################################
data_I
_audit_creation_method     SHELXL-97
_chemical_name_systematic
;
<i>catena</i>-Poly[[bis(nitrato-\k<i>O</i>)cobalt(II)]-bis[\m-1,4-
bis(pyridin-3-ylmethoxy)benzene-\k^2^<i>N</i>:<i>N</i>']]
;
_chemical_name_common     ?
_chemical_formula_moiety     'C36 H32 Co N6 O10'
_chemical_formula_sum     'C36 H32 Co N6 O10'
_chemical_formula_iupac     '[Co (N O3)2 (C18 H16 N2 O2)2]'
_chemical_formula_weight     767.61
_chemical_melting_point     ?
_symmetry_cell_setting     monoclinic
_symmetry_space_group_name_H-M     'P 21/c'
_symmetry_space_group_name_Hall     '-P 2ybc'
loop_
    _symmetry_equiv_pos_as_xyz
    'x, y, z'
    '-x, y+1/2, -z+1/2'
    '-x, -y, -z'
    'x, -y-1/2, z-1/2'
_cell_length_a     8.3864(17)
_cell_length_b     16.751(3)
_cell_length_c     13.273(5)
_cell_angle_alpha     90.00
_cell_angle_beta     115.26(2)
_cell_angle_gamma     90.00
_cell_volume     1686.3(8)
_cell_formula_units_Z     2
_cell_measurement_reflns_used     13456
_cell_measurement_theta_min     3.31
_cell_measurement_theta_max     27.47
_cell_measurement_temperature     291(2)
_exptl_crystal_description     block
_exptl_crystal_colour     red
_exptl_crystal_size_max     0.21
_exptl_crystal_size_mid     0.19
_exptl_crystal_size_min     0.17
_exptl_crystal_density_diffrn     1.512
_exptl_crystal_density_meas     ?
_exptl_crystal_density_method     'not measured'
_exptl_crystal_F_000     794
_exptl_absorpt_coefficient_mu     0.580
_exptl_absorpt_correction_type     multi-scan
_exptl_absorpt_process_details     '(ABSCOR; Higashi, 1995)'
_exptl_absorpt_correction_T_min     0.8880
_exptl_absorpt_correction_T_max     0.9069
_exptl_special_details
;
;
_diffrn_ambient_temperature     293(2)
_diffrn_radiation_type     MoK\a
_diffrn_radiation_wavelength     0.71073
_diffrn_radiation_source     'fine-focus sealed tube'
_diffrn_radiation_monochromator     graphite
_diffrn_measurement_device_type     'Rigaku R-AXIS RAPID'
_diffrn_measurement_method     \w
_diffrn_detector_area_resol_mean     ?
_diffrn_reflns_number     15667
_diffrn_reflns_av_R_equivalents     0.0290
_diffrn_reflns_av_sigmaI/netI     0.0247
_diffrn_reflns_theta_min     3.31
_diffrn_reflns_theta_max     27.47
_diffrn_reflns_theta_full     27.47
_diffrn_measured_fraction_theta_max     0.977
_diffrn_measured_fraction_theta_full     0.977
_diffrn_reflns_limit_h_min     -10
_diffrn_reflns_limit_h_max     10
_diffrn_reflns_limit_k_min     -21
_diffrn_reflns_limit_k_max     21
_diffrn_reflns_limit_l_min     -16
_diffrn_reflns_limit_l_max     17
_diffrn_standards_number     0
_diffrn_standards_interval_count     0
_diffrn_standards_interval_time     0
_diffrn_standards_decay_%     0
_refine_special_details
;
Refinement of <i>F</i>^2^ against ALL reflections. The weighted <i>R</i>-factor
<i>wR</i> and goodness of fit <i>S</i> are based on <i>F</i>^2^, conventional
<i>R</i>-factors <i>R</i> are based on <i>F</i>, with <i>F</i> set to zero for
negative <i>F</i>^2^. The threshold expression of <i>F</i>^2^ >
\s(<i>F</i>^2^) is used only for calculating <i>R</i>-factors(gt) <i>etc</i>.
and is not relevant to the choice of reflections for refinement.
<i>R</i>-factors based on <i>F</i>^2^ are statistically about twice as large
as those based on <i>F</i>, and <i>R</i>- factors based on ALL data will be
even larger.
;
_reflns_number_total     3770
_reflns_number_gt     3176
_reflns_threshold_expression     I>2sigma(I)
_refine_ls_structure_factor_coef     Fsqd
_refine_ls_matrix_type     full
_refine_ls_R_factor_all     0.0429
_refine_ls_R_factor_gt     0.0351
_refine_ls_wR_factor_gt     0.0893
_refine_ls_wR_factor_ref     0.0925
_refine_ls_goodness_of_fit_ref     1.073
_refine_ls_restrained_S_all     1.099
_refine_ls_number_reflns     3770
_refine_ls_number_parameters     251
_refine_ls_number_restraints     12
_refine_ls_hydrogen_treatment     constr
_refine_ls_weighting_scheme     calc
_refine_ls_weighting_details
         'calc w=1/[\s^2^(Fo^2^)+(0.0468P)^2^+0.5680P] where P=(Fo^2^+2Fc^2^)/3'
_atom_sites_solution_hydrogens     geom
_atom_sites_solution_primary     direct
_atom_sites_solution_secondary     difmap
_refine_ls_shift/su_max     0.000
_refine_ls_shift/su_mean     0.000
_refine_diff_density_max     0.395
_refine_diff_density_min     -0.237
_refine_ls_extinction_method     none
_refine_ls_extinction_coef     ?
loop_
    _atom_type_symbol
    _atom_type_description
    _atom_type_scat_dispersion_real
    _atom_type_scat_dispersion_imag
    _atom_type_scat_source
    'C' 'C' 0.0033 0.0016
                         'International Tables Vol C Tables 4.2.6.8 and 6.1.1.4'
    'H' 'H' 0.0000 0.0000
                         'International Tables Vol C Tables 4.2.6.8 and 6.1.1.4'
    'Co' 'Co' 0.3494 0.9721
                         'International Tables Vol C Tables 4.2.6.8 and 6.1.1.4'
    'N' 'N' 0.0061 0.0033
                         'International Tables Vol C Tables 4.2.6.8 and 6.1.1.4'
    'O' 'O' 0.0106 0.0060
                         'International Tables Vol C Tables 4.2.6.8 and 6.1.1.4'
_computing_data_collection     'RAPID-AUTO (Rigaku, 1998)'
_computing_cell_refinement     'RAPID-AUTO (Rigaku, 1998)'
_computing_data_reduction     'CrystalStructure (Rigaku/MSC, 2002)'
_computing_structure_solution     'SHELXS97 (Sheldrick, 2008)'
_computing_structure_refinement     'SHELXL97 (Sheldrick, 2008)'
_computing_molecular_graphics     'SHELXTL (Sheldrick, 2008)'
_computing_publication_material     'SHELXL97 (Sheldrick, 2008)'
loop_
    _atom_site_type_symbol
    _atom_site_label
    _atom_site_fract_x
    _atom_site_fract_y
    _atom_site_fract_z
    _atom_site_U_iso_or_equiv
    _atom_site_adp_type
    _atom_site_calc_flag
    _atom_site_refinement_flags
    _atom_site_occupancy
    _atom_site_symmetry_multiplicity
    _atom_site_disorder_assembly
    _atom_site_disorder_group
    Co Co1 -1.0000 0.0000 0.0000 0.02593(10) Uani d S 1 2 . .
    O O1 -0.18789(18) -0.14784(9) 0.32358(15) 0.0595(5) Uani d . 1 1 . .
    O O2 0.52403(19) -0.11163(9) 0.58551(15) 0.0593(5) Uani d . 1 1 . .
    O O3 -1.20689(16) -0.06442(7) 0.02231(11) 0.0352(3) Uani d . 1 1 . .
    O O4 -1.2179(2) -0.18994(9) -0.01783(15) 0.0581(4) Uani d . 1 1 . .
    O O5 -1.4545(10) -0.1223(6) -0.0743(18) 0.063(3) Uani d PU 0.41(4) 1 . .
    N N1 -0.78768(18) -0.07480(9) 0.11956(11) 0.0296(3) Uani d . 1 1 . .
    N N2 0.98946(18) -0.07047(8) 0.86365(11) 0.0281(3) Uani d . 1 1 . .
    N N3 -1.2934(2) -0.12828(9) -0.01457(13) 0.0363(3) Uani d . 1 1 . .
    C C1 -0.8314(2) -0.13113(11) 0.17496(15) 0.0346(4) Uani d . 1 1 . .
    H H1 -0.9503 -0.1403 0.1556 0.041 Uiso calc R 1 1 . .
    C C2 -0.7088(2) -0.17610(12) 0.25912(15) 0.0380(4) Uani d . 1 1 . .
    H H2 -0.7452 -0.2152 0.2945 0.046 Uiso calc R 1 1 . .
    C C3 -0.5319(2) -0.16281(11) 0.29067(14) 0.0353(4) Uani d . 1 1 . .
    H H3 -0.4472 -0.1925 0.3476 0.042 Uiso calc R 1 1 . .
    C C4 -0.4826(2) -0.10430(11) 0.23586(14) 0.0318(4) Uani d . 1 1 . .
    C C5 -0.6145(2) -0.06312(10) 0.15006(14) 0.0318(4) Uani d . 1 1 . .
    H H5 -0.5813 -0.0253 0.1114 0.038 Uiso calc R 1 1 . .
    C C6 -0.2936(2) -0.08121(12) 0.27107(17) 0.0420(5) Uani d . 1 1 . .
    H H6A -0.2746 -0.0656 0.2066 0.050 Uiso calc R 1 1 . .
    H H6B -0.2633 -0.0364 0.3222 0.050 Uiso calc R 1 1 . .
    C C7 -0.0111(2) -0.13537(11) 0.38925(16) 0.0379(4) Uani d . 1 1 . .
    C C8 0.0822(2) -0.20193(11) 0.44505(16) 0.0358(4) Uani d . 1 1 . .
    H H8 0.0244 -0.2504 0.4378 0.043 Uiso calc R 1 1 . .
    C C9 0.2614(2) -0.19664(11) 0.51163(15) 0.0353(4) Uani d . 1 1 . .
    H H9 0.3245 -0.2416 0.5485 0.042 Uiso calc R 1 1 . .
    C C10 0.3463(2) -0.12396(11) 0.52298(15) 0.0372(4) Uani d . 1 1 . .
    C C11 0.2531(3) -0.05720(12) 0.46827(18) 0.0438(5) Uani d . 1 1 . .
    H H11 0.3105 -0.0085 0.4768 0.053 Uiso calc R 1 1 . .
    C C12 0.0744(3) -0.06280(12) 0.40079(18) 0.0440(5) Uani d . 1 1 . .
    H H12 0.0117 -0.0180 0.3632 0.053 Uiso calc R 1 1 . .
    C C13 0.6332(2) -0.17831(11) 0.62877(16) 0.0394(4) Uani d . 1 1 . .
    H H13A 0.6360 -0.2106 0.5689 0.047 Uiso calc R 1 1 . .
    H H13B 0.5902 -0.2109 0.6724 0.047 Uiso calc R 1 1 . .
    C C14 0.8133(2) -0.14676(10) 0.70073(14) 0.0314(4) Uani d . 1 1 . .
    C C15 0.9609(2) -0.16228(11) 0.68233(15) 0.0379(4) Uani d . 1 1 . .
    H H15 0.9519 -0.1924 0.6213 0.045 Uiso calc R 1 1 . .
    C C16 1.1220(2) -0.13215(11) 0.75657(16) 0.0381(4) Uani d . 1 1 . .
    H H16 1.2228 -0.1416 0.7457 0.046 Uiso calc R 1 1 . .
    C C17 1.1322(2) -0.08808(10) 0.84652(15) 0.0317(4) Uani d . 1 1 . .
    H H17 1.2418 -0.0698 0.8973 0.038 Uiso calc R 1 1 . .
    C C18 0.8350(2) -0.09926(10) 0.79096(14) 0.0298(3) Uani d . 1 1 . .
    H H18 0.7352 -0.0866 0.8016 0.036 Uiso calc R 1 1 . .
    O O5' -1.4489(10) -0.1298(4) -0.0282(16) 0.065(2) Uani d PU 0.59(4) 1 . .
loop_
    _atom_site_aniso_label
    _atom_site_aniso_U_11
    _atom_site_aniso_U_22
    _atom_site_aniso_U_33
    _atom_site_aniso_U_12
    _atom_site_aniso_U_13
    _atom_site_aniso_U_23
    Co1 0.01535(16) 0.03043(17) 0.02660(16) 0.00104(12) 0.00375(12) -0.00271(12)
    O1 0.0175(7) 0.0419(8) 0.0931(12) 0.0015(6) -0.0013(7) 0.0135(8)
    O2 0.0236(8) 0.0371(8) 0.0823(11) -0.0020(6) -0.0107(7) 0.0046(7)
    O3 0.0260(7) 0.0340(7) 0.0433(7) -0.0036(5) 0.0126(5) -0.0017(5)
    O4 0.0532(10) 0.0361(8) 0.0798(11) 0.0038(7) 0.0233(9) -0.0053(7)
    O5 0.022(2) 0.072(3) 0.078(5) -0.0074(18) 0.006(3) -0.001(3)
    N1 0.0200(7) 0.0342(7) 0.0296(7) 0.0021(5) 0.0057(6) -0.0005(5)
    N2 0.0196(7) 0.0311(7) 0.0289(7) 0.0012(5) 0.0057(5) -0.0019(5)
    N3 0.0251(8) 0.0375(8) 0.0442(8) -0.0004(6) 0.0126(7) 0.0024(6)
    C1 0.0203(9) 0.0422(10) 0.0376(9) -0.0013(7) 0.0090(7) 0.0001(7)
    C2 0.0311(10) 0.0434(10) 0.0373(9) -0.0023(8) 0.0125(8) 0.0068(7)
    C3 0.0258(10) 0.0418(10) 0.0304(8) 0.0041(7) 0.0045(7) 0.0063(7)
    C4 0.0199(9) 0.0374(9) 0.0329(8) 0.0024(7) 0.0064(7) 0.0012(7)
    C5 0.0216(9) 0.0350(9) 0.0348(8) 0.0024(7) 0.0082(7) 0.0053(7)
    C6 0.0196(9) 0.0469(11) 0.0503(11) 0.0034(8) 0.0060(8) 0.0123(8)
    C7 0.0164(9) 0.0434(10) 0.0462(10) 0.0015(7) 0.0059(7) 0.0062(8)
    C8 0.0248(9) 0.0341(9) 0.0441(10) -0.0027(7) 0.0106(8) 0.0039(7)
    C9 0.0250(9) 0.0352(9) 0.0370(9) 0.0036(7) 0.0047(7) 0.0057(7)
    C10 0.0186(9) 0.0406(10) 0.0397(9) 0.0001(7) 0.0001(7) -0.0005(7)
    C11 0.0259(10) 0.0345(10) 0.0584(12) -0.0030(7) 0.0059(9) 0.0041(8)
    C12 0.0250(10) 0.0361(10) 0.0585(12) 0.0056(8) 0.0058(9) 0.0120(8)
    C13 0.0255(10) 0.0377(10) 0.0407(10) 0.0017(7) 0.0003(8) -0.0080(7)
    C14 0.0229(9) 0.0315(8) 0.0315(8) 0.0022(7) 0.0038(7) -0.0022(6)
    C15 0.0336(11) 0.0393(10) 0.0382(9) 0.0037(8) 0.0128(8) -0.0091(7)
    C16 0.0266(10) 0.0388(10) 0.0505(11) 0.0028(7) 0.0182(8) -0.0058(8)
    C17 0.0198(8) 0.0313(9) 0.0381(9) 0.0004(6) 0.0067(7) -0.0019(7)
    C18 0.0182(8) 0.0366(9) 0.0302(8) 0.0008(6) 0.0059(6) -0.0024(6)
    O5' 0.0261(19) 0.076(2) 0.093(5) -0.0091(15) 0.025(2) -0.003(3)
_geom_special_details
;
All e.s.d.'s (except the e.s.d. in the dihedral angle between two l.s. planes)
are estimated using the full covariance matrix. The cell e.s.d.'s are taken
into account individually in the estimation of e.s.d.'s in distances, angles
and torsion angles; correlations between e.s.d.'s in cell parameters are only
used when they are defined by crystal symmetry. An approximate (isotropic)
treatment of cell e.s.d.'s is used for estimating e.s.d.'s involving l.s.
planes.
;
loop_
    _geom_bond_atom_site_label_1
    _geom_bond_atom_site_label_2
    _geom_bond_site_symmetry_2
    _geom_bond_distance
    _geom_bond_publ_flag
    Co1 N2 3_556 2.1307(15) yes
    Co1 N2 1_354 2.1307(15) ?
    Co1 O3 . 2.1682(13) yes
    Co1 O3 3_355 2.1682(13) ?
    Co1 N1 . 2.2016(15) yes
    Co1 N1 3_355 2.2016(15) ?
    O1 C7 . 1.378(2) ?
    O1 C6 . 1.411(2) ?
    O2 C10 . 1.377(2) ?
    O2 C13 . 1.402(2) ?
    O3 N3 . 1.2679(19) ?
    O4 N3 . 1.222(2) ?
    O5 O5' . 0.606(9) ?
    O5 N3 . 1.245(7) ?
    N1 C1 . 1.340(2) ?
    N1 C5 . 1.346(2) ?
    N2 C18 . 1.332(2) ?
    N2 C17 . 1.343(2) ?
    N2 Co1 1_756 2.1307(15) ?
    N3 O5' . 1.238(5) ?
    C1 C2 . 1.376(3) ?
    C1 H1 . 0.9300 ?
    C2 C3 . 1.377(3) ?
    C2 H2 . 0.9300 ?
    C3 C4 . 1.385(3) ?
    C3 H3 . 0.9300 ?
    C4 C5 . 1.386(2) ?
    C4 C6 . 1.500(3) ?
    C5 H5 . 0.9300 ?
    C6 H6A . 0.9700 ?
    C6 H6B . 0.9700 ?
    C7 C8 . 1.382(3) ?
    C7 C12 . 1.386(3) ?
    C8 C9 . 1.384(3) ?
    C8 H8 . 0.9300 ?
    C9 C10 . 1.386(3) ?
    C9 H9 . 0.9300 ?
    C10 C11 . 1.380(3) ?
    C11 C12 . 1.383(3) ?
    C11 H11 . 0.9300 ?
    C12 H12 . 0.9300 ?
    C13 C14 . 1.497(2) ?
    C13 H13A . 0.9700 ?
    C13 H13B . 0.9700 ?
    C14 C18 . 1.384(2) ?
    C14 C15 . 1.385(3) ?
    C15 C16 . 1.384(3) ?
    C15 H15 . 0.9300 ?
    C16 C17 . 1.375(3) ?
    C16 H16 . 0.9300 ?
    C17 H17 . 0.9300 ?
    C18 H18 . 0.9300 ?
loop_
    _geom_angle_atom_site_label_1
    _geom_angle_atom_site_label_2
    _geom_angle_atom_site_label_3
    _geom_angle_site_symmetry_1
    _geom_angle_site_symmetry_3
    _geom_angle
    _geom_angle_publ_flag
    N2 Co1 N2 3_556 1_354 180.00(7) ?
    N2 Co1 O3 3_556 . 84.57(5) ?
    N2 Co1 O3 1_354 . 95.43(5) ?
    N2 Co1 O3 3_556 3_355 95.43(5) ?
    N2 Co1 O3 1_354 3_355 84.57(5) ?
    O3 Co1 O3 . 3_355 180.00(9) ?
    N2 Co1 N1 3_556 . 88.60(6) ?
    N2 Co1 N1 1_354 . 91.40(6) ?
    O3 Co1 N1 . . 93.81(5) ?
    O3 Co1 N1 3_355 . 86.19(5) ?
    N2 Co1 N1 3_556 3_355 91.40(6) ?
    N2 Co1 N1 1_354 3_355 88.60(6) ?
    O3 Co1 N1 . 3_355 86.19(5) ?
    O3 Co1 N1 3_355 3_355 93.81(5) ?
    N1 Co1 N1 . 3_355 180.00(13) ?
    C7 O1 C6 . . 118.18(15) ?
    C10 O2 C13 . . 118.47(15) ?
    N3 O3 Co1 . . 136.62(11) ?
    O5' O5 N3 . . 75.2(11) ?
    C1 N1 C5 . . 116.76(15) ?
    C1 N1 Co1 . . 118.02(12) ?
    C5 N1 Co1 . . 124.85(11) ?
    C18 N2 C17 . . 117.35(15) ?
    C18 N2 Co1 . 1_756 119.38(11) ?
    C17 N2 Co1 . 1_756 123.27(11) ?
    O4 N3 O5' . . 120.5(3) ?
    O4 N3 O5 . . 118.9(5) ?
    O5' N3 O5 . . 28.3(4) ?
    O4 N3 O3 . . 120.46(16) ?
    O5' N3 O3 . . 117.9(3) ?
    O5 N3 O3 . . 117.7(5) ?
    N1 C1 C2 . . 123.13(17) ?
    N1 C1 H1 . . 118.4 ?
    C2 C1 H1 . . 118.4 ?
    C1 C2 C3 . . 119.57(17) ?
    C1 C2 H2 . . 120.2 ?
    C3 C2 H2 . . 120.2 ?
    C2 C3 C4 . . 118.62(16) ?
    C2 C3 H3 . . 120.7 ?
    C4 C3 H3 . . 120.7 ?
    C3 C4 C5 . . 118.15(16) ?
    C3 C4 C6 . . 122.12(16) ?
    C5 C4 C6 . . 119.62(16) ?
    N1 C5 C4 . . 123.73(16) ?
    N1 C5 H5 . . 118.1 ?
    C4 C5 H5 . . 118.1 ?
    O1 C6 C4 . . 107.92(16) ?
    O1 C6 H6A . . 110.1 ?
    C4 C6 H6A . . 110.1 ?
    O1 C6 H6B . . 110.1 ?
    C4 C6 H6B . . 110.1 ?
    H6A C6 H6B . . 108.4 ?
    O1 C7 C8 . . 115.30(17) ?
    O1 C7 C12 . . 124.69(17) ?
    C8 C7 C12 . . 120.00(17) ?
    C7 C8 C9 . . 120.22(17) ?
    C7 C8 H8 . . 119.9 ?
    C9 C8 H8 . . 119.9 ?
    C8 C9 C10 . . 119.56(17) ?
    C8 C9 H9 . . 120.2 ?
    C10 C9 H9 . . 120.2 ?
    O2 C10 C11 . . 114.82(17) ?
    O2 C10 C9 . . 124.82(17) ?
    C11 C10 C9 . . 120.36(17) ?
    C10 C11 C12 . . 119.99(18) ?
    C10 C11 H11 . . 120.0 ?
    C12 C11 H11 . . 120.0 ?
    C11 C12 C7 . . 119.86(18) ?
    C11 C12 H12 . . 120.1 ?
    C7 C12 H12 . . 120.1 ?
    O2 C13 C14 . . 106.54(15) ?
    O2 C13 H13A . . 110.4 ?
    C14 C13 H13A . . 110.4 ?
    O2 C13 H13B . . 110.4 ?
    C14 C13 H13B . . 110.4 ?
    H13A C13 H13B . . 108.6 ?
    C18 C14 C15 . . 117.62(16) ?
    C18 C14 C13 . . 118.62(16) ?
    C15 C14 C13 . . 123.76(16) ?
    C16 C15 C14 . . 118.72(16) ?
    C16 C15 H15 . . 120.6 ?
    C14 C15 H15 . . 120.6 ?
    C17 C16 C15 . . 119.63(17) ?
    C17 C16 H16 . . 120.2 ?
    C15 C16 H16 . . 120.2 ?
    N2 C17 C16 . . 122.36(16) ?
    N2 C17 H17 . . 118.8 ?
    C16 C17 H17 . . 118.8 ?
    N2 C18 C14 . . 124.24(16) ?
    N2 C18 H18 . . 117.9 ?
    C14 C18 H18 . . 117.9 ?
    O5 O5' N3 . . 76.5(11) ?
data_global
_journal_date_recd_electronic     2011-05-04
_journal_date_accepted     2011-05-17
_journal_name_full     'Acta Crystallographica, Section E'
_journal_year     2011
_journal_volume     67
_journal_issue      6
_journal_page_first     m789
_journal_page_last     m789
_journal_paper_category     QM
_journal_coeditor_code     NG5160
_publ_contact_author_name     'Dr. Ying Liu'
_publ_contact_author_address
;
Department of Materials and Chemistry Engineering,
Heilongjiang Institute of Technology
Harbin 150080
People's Republic of China
;
_publ_contact_author_email     hgf1000@163.com
_publ_contact_author_fax     '(86)451 8660 9151'
_publ_contact_author_phone     '(86)451 8660 9001'
_publ_section_title
;\
<i>catena</i>-Poly[[bis(nitrato-\k<i>O</i>)cobalt(II)]-bis[\m-1,4-bis(pyridin-\
3-ylmethoxy)benzene-\k^2^<i>N</i>:<i>N</i>']]
;
loop_
    _publ_author_name
    _publ_author_footnote
    _publ_author_address
    'Liu, Ying' .
;
Department of Materials and Chemistry Engineering,
Heilongjiang Institute of Technology,
Harbin 150050,
People's Republic of China
;
    'Zhang, Hong-Sen' .
;
Modern Analysis, Test and Research Center,
Heilongjiang Institute of Science and Technology
Harbin 150027,
People's Republic of China
;
    'Hou, Guang-Feng' .
;
College of Chemistry and Materials Science
Heilongjiang University
Harbin 150080
People's Republic of China
;
    'Gao, Jin-Sheng' .
;
College of Chemistry and Materials Science
Heilongjiang University
Harbin 150080
People's Republic of China
;
