# Supplementary material for: catena-Poly[[bis­(nitrato-κO)cobalt(II)]-bis­[μ-1,4-bis­(pyridin-3-ylmeth­oxy)benzene-κ2 N:N′]]
Source: Acta Crystallogr Sect E Struct Rep Online. 2011 May 25;67(Pt 6):m789. doi: 10.1107/S1600536811018630 (PMC3120598; doi:10.1107/S1600536811018630)
Supplement: Supplementary file 2 [file e-67-0m789-Isup2.hkl]

# 
# h,k,l, Fc-squared, Fo-squared, sigma(Fo-squared) and status flag 
# 
data_I
_shelx_title ' ly-21 in P2(1)/n                 P21/c' 
_shelx_refln_list_code          4 
_shelx_F_calc_maximum      304.34 
_exptl_crystal_F_000       793.84 
_reflns_d_resolution_high  0.7704 
 
loop_ 
 _symmetry_equiv_pos_as_xyz 
 'x, y, z' 
 '-x, y+1/2, -z+1/2' 
 '-x, -y, -z' 
 'x, -y-1/2, z-1/2' 
 
_cell_length_a     8.3864 
_cell_length_b    16.7510 
_cell_length_c    13.2730 
_cell_angle_alpha  90.000 
_cell_angle_beta  115.260 
_cell_angle_gamma  90.000 
 
_shelx_F_squared_multiplier     1.000 
 
loop_ 
 _refln_index_h 
 _refln_index_k 
 _refln_index_l 
 _refln_F_squared_calc 
 _refln_F_squared_meas 
 _refln_F_squared_sigma 
 _refln_observed_status 
   2   0   0       98.53       99.43      3.09 o 
   3   0   0      110.27      124.61      3.78 o 
   4   0   0    10050.31    11007.57    236.09 o 
   5   0   0     2265.70     2261.16     53.40 o 
   6   0   0     2711.58     2598.35     65.61 o 
   7   0   0      251.82      277.31     14.88 o 
   2   1   0      296.14      301.13      3.90 o 
   3   1   0       96.36       78.33      2.50 o 
   4   1   0     2099.71     2287.28     25.75 o 
   5   1   0      131.26      120.00      5.66 o 
   6   1   0      345.27      355.46     13.54 o 
   7   1   0     1013.31      926.13     28.61 o 
   8   1   0        7.92        3.81      8.39 o 
   1   2   0     3432.30     3469.98     51.91 o 
   2   2   0     1949.77     1916.56     19.59 o 
   3   2   0     1055.54      985.02     10.64 o 
   4   2   0     1718.04     1746.80     20.68 o 
   5   2   0     1463.40     1451.60     19.89 o 
   6   2   0      790.90      799.53     13.43 o 
   7   2   0      492.61      527.91     20.22 o 
   8   2   0      496.38      488.62     21.74 o 
   1   3   0       65.56       70.61      2.49 o 
   2   3   0      252.04      251.46      4.11 o 
   3   3   0      472.18      507.30      7.60 o 
   4   3   0       68.11       86.01      3.10 o 
   5   3   0      917.75      870.40     12.92 o 
   6   3   0      495.42      481.13      9.91 o 
   7   3   0     1166.24     1105.83     23.19 o 
   0   4   0    40844.45    38868.42   1176.79 o 
   1   4   0     3448.44     3443.32     37.89 o 
   2   4   0      839.95      714.82     31.74 o 
   3   4   0     9305.56    10273.34    174.04 o 
   4   4   0      223.20      184.36      4.47 o 
   5   4   0      819.14      813.04     12.40 o 
   6   4   0      416.17      466.15     16.54 o 
   7   4   0      125.66      147.97     14.83 o 
   8   4   0      491.88      484.43     21.74 o 
   1   5   0     2424.74     2465.57     26.23 o 
   2   5   0       12.33       25.17      2.37 o 
   3   5   0      183.53      186.04      4.71 o 
   4   5   0      219.60      257.40      9.24 o 
   5   5   0      319.32      286.61      6.97 o 
   6   5   0      403.28      474.08     35.97 o 
   7   5   0        4.10       65.79     10.11 o 
   8   5   0        0.12      115.51     87.73 o 
   9   5   0        9.42       64.56     41.20 o 
   0   6   0      450.16      412.24      9.43 o 
   1   6   0     1269.11     1162.72     13.35 o 
   2   6   0     1309.04     1242.91     16.14 o 
   3   6   0     2074.29     2184.72     25.13 o 
   4   6   0      564.25      513.90     25.35 o 
   5   6   0      918.63      864.96     14.02 o 
   6   6   0      431.97      418.76     11.30 o 
   7   6   0      294.14      295.63      9.47 o 
   8   6   0       27.44       15.86      8.08 o 
   9   6   0      109.16      113.83     10.07 o 
   1   7   0        1.00        8.51      4.00 o 
   2   7   0      899.56      826.71     11.75 o 
   3   7   0       14.32       20.16      3.12 o 
   4   7   0        5.85        1.05      2.29 o 
   5   7   0     1124.84     1057.91     13.06 o 
   6   7   0     1437.63     1356.60     18.56 o 
   7   7   0       70.16       72.88      4.38 o 
   8   7   0        2.52        0.37      4.92 o 
   9   7   0        0.70        0.26      5.70 o 
   0   8   0       39.37       39.86      3.24 o 
   1   8   0        5.89        3.40      1.76 o 
   2   8   0     6181.59     6409.42    101.67 o 
   3   8   0       24.39       17.33      3.36 o 
   4   8   0      102.16       97.02      4.30 o 
   5   8   0       20.02       24.33      4.61 o 
   6   8   0     2908.98     2983.37     44.10 o 
   7   8   0     1013.33      980.55     15.86 o 
   8   8   0       48.35       48.81      6.97 o 
   9   8   0      175.85      171.08     10.72 o 
   1   9   0       95.83      136.98      4.22 o 
   2   9   0       96.66      120.66      4.33 o 
   3   9   0        0.61        1.05      3.59 o 
   4   9   0        1.38        2.05      2.81 o 
   5   9   0      279.09      286.90      8.31 o 
   6   9   0        2.52        6.77      4.59 o 
   7   9   0        1.96        5.79      4.88 o 
   8   9   0        5.91        4.35      5.37 o 
   0  10   0      343.93      304.72     11.25 o 
   1  10   0       17.11       20.59      2.67 o 
   2  10   0     1158.51     1134.44      9.51 o 
   3  10   0      276.59      254.55      6.38 o 
   4  10   0      437.14      425.28      9.02 o 
   5  10   0       74.63       71.97      5.31 o 
   6  10   0      227.44      216.99      8.72 o 
   7  10   0      234.61      228.24      8.15 o 
   8  10   0      387.46      373.52     12.04 o 
   1  11   0        8.74        6.79      3.24 o 
   2  11   0      435.65      423.03      5.34 o 
   3  11   0       82.02       76.35      5.40 o 
   4  11   0      144.07      157.23      7.12 o 
   5  11   0      195.42      190.30      7.32 o 
   6  11   0      274.27      239.83      9.42 o 
   7  11   0        2.15        0.39      4.41 o 
   8  11   0       54.05       67.66      7.90 o 
   0  12   0      338.00      356.94      9.70 o 
   1  12   0     1078.31     1051.27     14.02 o 
   2  12   0      409.97      387.50      5.28 o 
   3  12   0      546.83      591.13     12.31 o 
   4  12   0      448.83      442.10     11.25 o 
   5  12   0      657.22      625.69     13.69 o 
   6  12   0      387.59      363.61      9.52 o 
   7  12   0      158.50      154.94      8.37 o 
   8  12   0       76.07       83.22      9.24 o 
   1  13   0       86.06       93.78      5.05 o 
   2  13   0       23.40       24.13      3.48 o 
   3  13   0      218.28      202.06      7.10 o 
   4  13   0       57.30       53.31      5.50 o 
   5  13   0       21.09       19.93      5.40 o 
   6  13   0       52.03       61.78      6.65 o 
   7  13   0       86.20       97.88      7.39 o 
   0  14   0     1909.69     1859.49     44.35 o 
   1  14   0     2574.34     2496.03     35.12 o 
   2  14   0       27.11       30.81      1.99 o 
   3  14   0      348.91      323.71      9.10 o 
   4  14   0      282.98      267.11      8.93 o 
   5  14   0     1134.72     1090.04     21.03 o 
   6  14   0       97.10       97.84      7.38 o 
   7  14   0      152.13      182.86      8.86 o 
   1  15   0       34.12       24.67      5.23 o 
   2  15   0        2.10        1.83      1.69 o 
   3  15   0       49.30       34.70      6.13 o 
   4  15   0       77.06       74.15      6.82 o 
   5  15   0        8.48        8.13      5.72 o 
   6  15   0       22.00       23.81      6.36 o 
   7  15   0        8.55       -0.09      6.01 o 
   0  16   0     1989.90     2057.91     42.61 o 
   1  16   0      210.57      192.61      9.39 o 
   2  16   0       11.78       12.87      1.65 o 
   3  16   0      722.54      697.61     15.48 o 
   4  16   0      308.70      310.62     11.97 o 
   5  16   0      234.44      252.45      9.34 o 
   6  16   0        8.58       12.93      7.14 o 
   1  17   0       24.40       24.50      4.76 o 
   2  17   0       76.85       72.69      3.72 o 
   3  17   0       62.02       56.37      6.82 o 
   4  17   0        2.18        5.71      7.49 o 
   5  17   0       31.26       38.56      6.87 o 
   6  17   0        3.51        3.15      5.43 o 
   0  18   0       46.16       41.75     13.16 o 
   1  18   0       13.56        9.35      4.67 o 
   2  18   0      614.30      621.68     14.48 o 
   3  18   0      132.41      149.44     10.72 o 
   4  18   0      193.26      213.34     11.61 o 
   5  18   0       22.11       23.93      7.11 o 
   1  19   0       35.38       35.71      6.92 o 
   2  19   0        2.08        2.69      4.85 o 
   3  19   0       12.77        5.06      5.87 o 
   4  19   0       24.58       28.68      9.87 o 
   0  20   0       36.89       34.71      8.49 o 
   1  20   0      128.63      139.69      8.77 o 
   2  20   0       76.63       89.98     12.58 o 
   3  20   0       17.32       19.54      7.04 o 
   1  21   0        1.88        3.45      5.86 o 
   2  21   0       82.66       98.64      9.31 o 
  -9   1   1      426.52      413.48     20.98 o 
  -8   1   1      181.32      177.75     13.73 o 
  -7   1   1     1532.59     1568.35     29.67 o 
  -6   1   1     2306.23     2187.42     30.89 o 
  -5   1   1     5106.42     5286.43     68.13 o 
  -4   1   1      578.21      490.86      6.20 o 
  -3   1   1      852.78      827.29      8.34 o 
  -2   1   1       13.56       13.55      1.46 o 
   1   1   1      491.87      453.25      4.46 o 
   2   1   1      321.66      332.16      4.01 o 
   3   1   1       73.65      126.60      2.86 o 
   4   1   1     2242.11     2231.99     26.57 o 
   5   1   1     1878.55     1861.81     22.36 o 
   6   1   1       74.02       44.25      8.01 o 
   8   1   1      105.98      118.63     13.35 o 
  -8   2   1      348.17      327.65     17.55 o 
  -7   2   1      130.06      139.34     12.40 o 
  -6   2   1      211.17      234.23      6.61 o 
  -5   2   1      609.12      701.15      9.64 o 
  -4   2   1     2660.37     3094.76     35.98 o 
  -3   2   1      790.71      749.48      9.19 o 
  -2   2   1     2497.70     2624.33     30.90 o 
  -1   2   1       71.43       73.59      1.06 o 
   1   2   1     9950.96    10402.96    144.20 o 
   2   2   1       44.92       54.11      2.09 o 
   3   2   1      589.38      585.15      6.77 o 
   4   2   1       60.02       61.03      2.95 o 
   5   2   1      623.83      623.56      9.11 o 
   6   2   1       62.46       68.67      7.20 o 
   8   2   1       12.25        8.77      9.54 o 
  -8   3   1      496.61      482.44     14.83 o 
  -7   3   1       43.45       45.99      6.06 o 
  -6   3   1     1718.11     1666.22     20.93 o 
  -5   3   1      927.37      886.55     10.91 o 
  -4   3   1      593.12      588.22      8.22 o 
  -3   3   1     3185.19     3115.36     39.49 o 
  -2   3   1     8897.04     8818.75    208.46 o 
  -1   3   1      483.29      487.53      4.46 o 
   0   3   1     9875.16    10517.73    152.40 o 
   1   3   1     7923.21     8373.66    118.31 o 
   2   3   1     2565.35     2512.98     48.28 o 
   3   3   1     3266.68     3123.88     36.74 o 
   4   3   1      932.59      909.83     10.77 o 
   5   3   1     2272.48     2290.96     27.94 o 
   6   3   1      831.66      832.91     12.63 o 
   7   3   1      416.34      417.76     13.08 o 
  -9   4   1       16.51      275.80    150.29 o 
  -8   4   1        9.17      144.00     75.14 o 
  -7   4   1       76.88       63.77      7.25 o 
  -6   4   1        3.07        6.87      6.10 o 
  -5   4   1        3.32        1.00      2.56 o 
  -4   4   1        3.65        6.47      2.63 o 
  -3   4   1      907.07      884.11     11.53 o 
  -2   4   1      184.91      180.67      2.25 o 
  -1   4   1      995.79      957.71      8.04 o 
   0   4   1      374.68      391.16      9.69 o 
   1   4   1       62.90       59.25      1.65 o 
   2   4   1      569.95      583.48      5.89 o 
   3   4   1      138.03      117.57      4.46 o 
   4   4   1      158.88      167.98      4.62 o 
   5   4   1      120.64      149.75     16.69 o 
   6   4   1      816.03     1502.38    123.20 o 
   7   4   1      715.32      839.26     80.44 o 
   8   4   1        9.50      125.92     72.09 o 
   9   4   1       27.03        3.05      5.34 o 
  -9   5   1      382.74      416.23     15.64 o 
  -8   5   1      251.13      284.93     28.80 o 
  -7   5   1       26.14       18.15      5.36 o 
  -6   5   1      298.97      312.73     10.07 o 
  -5   5   1      888.52      849.82     12.55 o 
  -4   5   1     4370.86     4576.54     68.45 o 
  -3   5   1     1453.58     1543.09     19.73 o 
  -2   5   1     1549.52     1512.84     20.87 o 
  -1   5   1     1900.97     1740.33     17.87 o 
   0   5   1      413.75      403.05      4.62 o 
   1   5   1       29.10       17.17      1.32 o 
   2   5   1     4179.74     4046.04    154.71 o 
   3   5   1      529.99      467.34      5.56 o 
   4   5   1      112.56      101.59      3.85 o 
   5   5   1      573.31      584.41     11.68 o 
   6   5   1     1866.15     1959.01     36.87 o 
   7   5   1      233.01      418.77     58.63 o 
   8   5   1      319.75      319.34      9.10 o 
   9   5   1      148.50      123.18     14.43 o 
  -9   6   1        0.64       -1.53      6.74 o 
  -8   6   1       15.38       16.39      6.87 o 
  -7   6   1       22.19       37.87     18.37 o 
  -6   6   1        3.41        3.47      3.73 o 
  -5   6   1       37.64       34.48      5.99 o 
  -4   6   1      544.88      613.36      9.31 o 
  -3   6   1     1010.61     1095.47     15.75 o 
  -2   6   1     3306.08     3314.11     43.85 o 
  -1   6   1      733.89      822.45     10.21 o 
   0   6   1     1013.85     1011.96     10.19 o 
   1   6   1     1345.15     1467.67     13.46 o 
   2   6   1     5819.20     6384.92     95.79 o 
   3   6   1      130.50      129.68      5.28 o 
   4   6   1        7.36       16.54      1.85 o 
   5   6   1     1218.22     1259.78     15.00 o 
   6   6   1      615.48      606.08     11.19 o 
   7   6   1        7.36       30.01     14.44 o 
   8   6   1        0.03        2.25      3.06 o 
   9   6   1        0.12        0.75      6.36 o 
  -9   7   1        8.02        7.33      6.02 o 
  -8   7   1      181.17      207.43     10.07 o 
  -7   7   1     1622.16     1600.83     30.67 o 
  -6   7   1      656.81      694.60     14.12 o 
  -5   7   1      301.22      300.93      7.04 o 
  -4   7   1      443.40      407.68      6.39 o 
  -3   7   1     1399.94     1272.98     17.39 o 
  -2   7   1     1012.60      896.73      7.81 o 
  -1   7   1       26.85       29.43      2.42 o 
   0   7   1       70.57       33.45      2.15 o 
   1   7   1      588.56      592.03     13.83 o 
   2   7   1     3005.20     2886.36     43.88 o 
   3   7   1     2285.68     2149.83     24.88 o 
   4   7   1      410.73      399.01      7.27 o 
   5   7   1      370.97      340.07     12.11 o 
   6   7   1      150.77      144.64      6.61 o 
   7   7   1      249.27      260.56      7.76 o 
   8   7   1       23.45       20.47      6.39 o 
   9   7   1        1.29        2.56      6.24 o 
  -9   8   1        8.95       10.62      6.71 o 
  -8   8   1        2.84        5.90      6.02 o 
  -7   8   1       72.19       72.48      4.35 o 
  -6   8   1        4.86        4.43      1.31 o 
  -5   8   1       51.35       45.30      5.34 o 
  -4   8   1       60.99       62.42      3.33 o 
  -3   8   1      320.11      299.98      6.57 o 
  -2   8   1      136.53      137.21      5.69 o 
  -1   8   1       41.16       41.91      2.32 o 
   0   8   1      293.92      247.49      7.16 o 
   1   8   1      141.28      160.82      3.52 o 
   2   8   1      178.77      176.29      4.77 o 
   3   8   1      281.90      258.27      6.75 o 
   4   8   1        4.04        0.50      2.57 o 
   5   8   1       12.01       11.53      1.32 o 
   6   8   1      455.29      415.73      8.53 o 
   7   8   1      158.56      141.68      4.75 o 
   8   8   1       27.62       32.72      7.94 o 
  -9   9   1       10.50       12.09      5.67 o 
  -8   9   1      139.23      134.32      7.14 o 
  -7   9   1      797.29      792.36     16.15 o 
  -6   9   1       55.58       57.93      5.30 o 
  -5   9   1        3.10        5.13      3.47 o 
  -4   9   1       29.13       18.26      3.96 o 
  -3   9   1      278.69      268.93      6.39 o 
  -2   9   1     1526.95     1508.03     14.23 o 
  -1   9   1      598.85      486.82      7.45 o 
   0   9   1      501.54      456.77      7.10 o 
   1   9   1     2184.67     2269.95     25.93 o 
   2   9   1      249.89      238.38      6.34 o 
   3   9   1     1954.56     1950.05     37.61 o 
   4   9   1     1062.53     1014.15     15.91 o 
   5   9   1      301.62      291.52      7.43 o 
   6   9   1      173.63      180.57      7.49 o 
   7   9   1      447.08      425.54     12.33 o 
   8   9   1       38.87       34.78      8.62 o 
  -8  10   1       29.71       35.32      6.47 o 
  -7  10   1        0.13        0.30      4.20 o 
  -6  10   1       36.50       37.68      4.71 o 
  -5  10   1       42.96       47.00      4.68 o 
  -4  10   1      110.34      122.61      5.97 o 
  -3  10   1      380.12      392.74      7.77 o 
  -2  10   1       98.58      139.04      2.35 o 
  -1  10   1     1091.59     1080.32     12.91 o 
   0  10   1      183.79      183.18      4.19 o 
   1  10   1      482.57      560.09      7.81 o 
   2  10   1     1842.52     2067.57     57.64 o 
   3  10   1        0.05       -0.64      3.08 o 
   4  10   1      166.27      163.35      5.48 o 
   5  10   1      753.08      719.39     12.39 o 
   6  10   1      241.88      246.06      9.19 o 
   7  10   1       26.01       22.58      5.97 o 
   8  10   1       69.83       71.52      7.92 o 
  -8  11   1      225.50      214.57      8.86 o 
  -7  11   1       96.14       98.43      6.39 o 
  -6  11   1      772.50      730.46     12.91 o 
  -5  11   1      817.47      808.73     13.06 o 
  -4  11   1      701.29      709.05     12.62 o 
  -3  11   1      204.06      188.34      8.02 o 
  -2  11   1      394.17      415.28      5.42 o 
  -1  11   1     3075.33     2997.43     38.09 o 
   0  11   1     1099.67     1085.82     15.15 o 
   1  11   1     1466.30     1373.23     16.97 o 
   2  11   1      236.68      245.18      7.13 o 
   3  11   1      283.93      262.14      9.24 o 
   4  11   1      416.07      406.79      8.96 o 
   5  11   1      812.57      773.52     20.92 o 
   6  11   1      187.79      181.56      7.43 o 
   7  11   1       70.86       63.09      6.34 o 
   8  11   1      243.43      226.34     10.80 o 
  -8  12   1       31.96       28.39      6.23 o 
  -7  12   1       29.46       29.21      5.95 o 
  -6  12   1       44.67       49.92      5.80 o 
  -5  12   1      223.29      201.32      7.61 o 
  -4  12   1       21.82       31.57      4.61 o 
  -3  12   1        3.99        9.88      3.73 o 
  -2  12   1      303.57      294.43     10.58 o 
  -1  12   1       44.42       60.62      5.89 o 
   0  12   1      311.22      271.73      6.00 o 
   1  12   1       22.69       31.28      4.02 o 
   2  12   1       19.88       22.58      1.45 o 
   3  12   1      244.95      244.09      7.41 o 
   4  12   1      161.79      180.98      8.12 o 
   5  12   1       25.25       22.21      4.72 o 
   6  12   1       35.49       32.91      6.62 o 
   7  12   1       19.50       21.04      6.36 o 
  -8  13   1      221.56      218.81      9.66 o 
  -7  13   1       76.81       84.31     14.64 o 
  -6  13   1      481.87      486.57     11.10 o 
  -5  13   1      507.71      516.34     11.73 o 
  -4  13   1      289.88      266.38     10.73 o 
  -3  13   1      705.32      659.60     12.33 o 
  -2  13   1      633.29      646.75     10.73 o 
  -1  13   1      201.07      217.90      6.83 o 
   0  13   1     1161.91     1123.94     16.30 o 
   1  13   1      594.16      562.36      9.69 o 
   2  13   1      578.48      581.26      8.13 o 
   3  13   1      309.78      277.46      8.36 o 
   4  13   1      297.86      306.13      9.32 o 
   5  13   1       60.17       61.44      5.67 o 
   6  13   1       25.65       28.51      5.98 o 
   7  13   1       35.27       34.93      6.84 o 
  -7  14   1       12.91       11.72      5.47 o 
  -6  14   1        0.31        2.24      5.65 o 
  -5  14   1      345.14      339.17     18.86 o 
  -4  14   1        7.43       19.24      4.90 o 
  -3  14   1       71.70       73.94     11.04 o 
  -2  14   1       34.94       27.09      1.75 o 
  -1  14   1     2286.07     2340.46     31.51 o 
   0  14   1        9.40       14.41      3.81 o 
   1  14   1      210.64      195.81      6.14 o 
   2  14   1       20.40       22.09      1.59 o 
   3  14   1      137.51      130.09      8.89 o 
   4  14   1      204.43      190.95      9.40 o 
   5  14   1        1.13        5.01      5.53 o 
   6  14   1        0.00        1.02      4.57 o 
   7  14   1       19.71       17.01      6.75 o 
  -7  15   1       37.44       36.10      7.15 o 
  -6  15   1      519.98      509.94     12.39 o 
  -5  15   1      575.74      560.76     14.16 o 
  -4  15   1      321.14      317.33     10.90 o 
  -3  15   1       96.12      108.38      7.50 o 
  -2  15   1      138.35      144.54      4.54 o 
  -1  15   1       54.08       54.56      4.95 o 
   0  15   1      699.02      681.52     12.10 o 
   1  15   1       76.53       82.00      7.43 o 
   2  15   1      146.88      147.96      4.20 o 
   3  15   1       61.54       82.76      7.40 o 
   4  15   1      448.96      446.33     12.40 o 
   5  15   1      468.82      451.04     13.50 o 
   6  15   1      125.24      133.32     15.75 o 
  -6  16   1        1.10        6.78      6.89 o 
  -5  16   1      167.07      155.70      9.87 o 
  -4  16   1       37.28       38.45      6.16 o 
  -3  16   1       59.47       63.73      7.16 o 
  -2  16   1       65.60       75.57      4.65 o 
  -1  16   1        9.09        9.05      4.09 o 
   0  16   1       15.05       18.47      6.50 o 
   1  16   1       10.82       11.32      4.19 o 
   2  16   1        0.53        0.30      0.90 o 
   3  16   1        9.53        5.43      8.44 o 
   4  16   1       55.37       55.00      9.28 o 
   5  16   1        0.17       -1.58      4.81 o 
   6  16   1       10.21       16.24      6.60 o 
  -6  17   1       27.99       33.01      6.98 o 
  -5  17   1      300.69      292.97     12.74 o 
  -4  17   1      356.67      374.38     11.86 o 
  -3  17   1      176.02      199.47     12.40 o 
  -2  17   1       19.30       14.55      1.93 o 
  -1  17   1      782.32      797.57     15.36 o 
   0  17   1      233.31      231.99      7.91 o 
   1  17   1       83.16       91.55      6.64 o 
   2  17   1      177.86      171.23      4.35 o 
   3  17   1       38.68       41.98      6.60 o 
   4  17   1      123.11      124.38      8.51 o 
   5  17   1      245.42      221.95      9.44 o 
  -5  18   1       23.91       17.76      8.89 o 
  -4  18   1        0.83        0.26      4.97 o 
  -3  18   1       34.66       31.69      6.46 o 
  -2  18   1       63.42       69.43      3.69 o 
  -1  18   1      127.31      134.55      7.52 o 
   0  18   1       15.85       16.82      4.86 o 
   1  18   1        4.13        5.19      5.58 o 
   2  18   1       95.42      108.83     10.95 o 
   3  18   1        2.08        1.81      9.09 o 
   4  18   1       13.22       10.27      6.93 o 
   5  18   1        1.95        0.51      5.05 o 
  -5  19   1      113.93      132.74     17.16 o 
  -4  19   1       32.31       33.73      7.18 o 
  -3  19   1      453.95      461.41     14.08 o 
  -2  19   1      279.76      297.73      9.85 o 
  -1  19   1       89.86       70.07     11.21 o 
   0  19   1        6.24        3.14      4.91 o 
   1  19   1       39.35       58.22      6.33 o 
   2  19   1       89.16       95.62      8.35 o 
   3  19   1      118.22      119.77     10.12 o 
   4  19   1        0.98        3.39      6.16 o 
  -4  20   1       34.09       30.19      7.84 o 
  -3  20   1       25.39       16.36      6.96 o 
  -2  20   1       26.54       36.80      7.05 o 
  -1  20   1        0.01        0.10      4.38 o 
   0  20   1       21.89       17.57      7.69 o 
   1  20   1       34.84       38.05      7.71 o 
   2  20   1       60.14       71.61      9.51 o 
   3  20   1       48.44       35.70     10.36 o 
  -2  21   1      116.42       97.61     18.51 o 
  -1  21   1       12.08       17.31      5.94 o 
   0  21   1       29.77       40.22      6.57 o 
   1  21   1       51.02       57.98      7.19 o 
   2  21   1       95.73       98.87      9.51 o 
 -10   0   2      103.70       90.02     14.49 o 
  -7   0   2      167.88      190.15      8.09 o 
  -6   0   2       75.87       76.27      5.12 o 
  -5   0   2      683.30      651.20     11.46 o 
  -4   0   2      906.75      730.07     11.33 o 
  -3   0   2     1227.33     1287.58     17.53 o 
  -2   0   2       29.66       54.17      1.89 o 
  -1   0   2     2212.47     2379.64     43.29 o 
   0   0   2     2603.21     2870.06     27.64 o 
   1   0   2       10.19       11.59      4.01 o 
   2   0   2      486.21      508.65      7.82 o 
   3   0   2    10845.96    12370.10    267.83 o 
   4   0   2     7534.66     7718.57    151.72 o 
   5   0   2     1533.77     1459.72     25.76 o 
  -9   1   2       50.82       46.92     11.44 o 
  -8   1   2        1.76        2.48      5.12 o 
  -7   1   2      258.30      270.00      9.03 o 
  -6   1   2      307.57      307.07      5.91 o 
  -5   1   2      273.96      286.95      5.16 o 
  -4   1   2     1716.19     1778.51     19.97 o 
  -3   1   2        1.05        2.85      1.42 o 
  -2   1   2     1082.22     1125.31     11.45 o 
  -1   1   2     2109.03     2161.47     25.79 o 
   0   1   2      156.76      147.22      1.24 o 
   1   1   2     2937.92     2984.30     27.74 o 
   2   1   2        0.00        0.38      1.34 o 
   3   1   2       25.26       25.56      2.37 o 
   4   1   2       32.81       59.16      8.82 o 
   5   1   2        5.40       11.25      3.05 o 
   6   1   2      384.46      374.19     16.02 o 
  -8   2   2      212.63      232.30     14.49 o 
  -7   2   2      301.56      275.94      9.43 o 
  -6   2   2     1904.07     1915.30     23.17 o 
  -5   2   2     1370.14     1376.10     16.12 o 
  -4   2   2     2001.49     1928.46     21.84 o 
  -3   2   2     2240.04     2163.51     26.02 o 
  -2   2   2      276.10      261.22      3.85 o 
  -1   2   2     3463.57     3530.36     32.97 o 
   0   2   2     2069.94     2139.42     17.13 o 
   1   2   2      717.58      672.11      5.80 o 
   2   2   2     3990.02     3857.58     44.07 o 
   3   2   2      173.72      140.09      3.29 o 
   4   2   2     1137.09     1123.14     14.37 o 
   5   2   2     1217.63     1179.38     17.54 o 
   6   2   2      216.52      215.21      6.39 o 
   8   2   2      100.35      112.14     14.49 o 
  -8   3   2       89.58      106.80     11.06 o 
  -7   3   2      942.66      887.52     15.05 o 
  -6   3   2      109.10      106.52      4.92 o 
  -5   3   2      179.95      181.02      4.62 o 
  -4   3   2      220.75      242.83      5.00 o 
  -3   3   2       49.88       52.77      2.05 o 
  -2   3   2      116.43      124.94      1.82 o 
  -1   3   2     5534.79     5845.88     56.49 o 
   0   3   2      383.65      363.61      3.46 o 
   1   3   2     2287.88     2423.35     23.83 o 
   2   3   2      830.99      891.28     10.24 o 
   3   3   2     2550.12     2949.81     30.08 o 
   4   3   2       88.12      103.25     11.42 o 
   5   3   2        1.05        1.91      4.05 o 
   6   3   2        0.65        1.34      4.85 o 
   9   3   2        7.87       12.21      6.87 o 
  -9   4   2      111.40      110.93     18.12 o 
  -8   4   2      166.67      205.51     12.78 o 
  -7   4   2      146.21      126.88      6.24 o 
  -6   4   2      542.74      514.86      9.76 o 
  -5   4   2     1645.03     1545.61     20.48 o 
  -4   4   2     1147.99     1187.40     15.68 o 
  -3   4   2        3.14        6.72      1.29 o 
  -2   4   2       58.12       45.02      1.15 o 
  -1   4   2     5351.51     5356.44     56.37 o 
   0   4   2    10176.14    10880.01    155.36 o 
   1   4   2    15006.13    15981.06    228.54 o 
   2   4   2     1306.32     1303.46     13.14 o 
   3   4   2      243.41      357.60      5.13 o 
   4   4   2      332.06      298.56      7.24 o 
   5   4   2      649.17      636.76     19.56 o 
   6   4   2     1466.26     1481.12     41.58 o 
   7   4   2      598.23      621.21     22.89 o 
   8   4   2      418.94      442.85     14.49 o 
   9   4   2       16.41       20.60     11.06 o 
 -10   5   2      108.69      187.52     13.61 o 
  -9   5   2        0.85       -1.75      7.39 o 
  -8   5   2       64.13      242.72     18.07 o 
  -7   5   2       18.26       89.03     23.07 o 
  -6   5   2     1621.02     1593.10     26.65 o 
  -5   5   2       41.76       42.87      3.45 o 
  -4   5   2      305.64      381.40      6.16 o 
  -3   5   2      525.64      563.81      6.09 o 
  -2   5   2        0.00        4.83      1.12 o 
  -1   5   2     4449.57     4434.60     46.08 o 
   0   5   2      122.04      147.70      2.66 o 
   1   5   2      197.95      204.86      3.06 o 
   2   5   2     1445.57     1529.92     15.64 o 
   3   5   2      269.76      287.52      4.46 o 
   4   5   2      382.20      331.93      7.76 o 
   5   5   2     1174.72     1195.54     14.86 o 
   6   5   2     1271.36     1275.08     53.18 o 
   8   5   2        4.20      177.97     21.45 o 
  -9   6   2       65.75       70.39      7.19 o 
  -8   6   2      479.37      464.64     15.20 o 
  -7   6   2      727.33      687.47     13.27 o 
  -6   6   2       16.76       53.30     22.72 o 
  -5   6   2      271.08      252.52      6.38 o 
  -4   6   2      254.24      212.55      2.67 o 
  -3   6   2     1923.96     1909.31     19.98 o 
  -2   6   2     3899.99     4022.53     51.03 o 
  -1   6   2      427.07      345.67      3.92 o 
   0   6   2      367.21      335.23      4.18 o 
   1   6   2     1440.35     1479.39     15.06 o 
   2   6   2       89.81       88.98      1.97 o 
   3   6   2     1956.28     1862.03     21.04 o 
   4   6   2      604.19      586.80      7.32 o 
   5   6   2      177.10      183.27      5.60 o 
   6   6   2     1077.12     1155.84     41.84 o 
   7   6   2      709.15      705.10     11.88 o 
   8   6   2      470.01      456.91     10.84 o 
  -9   7   2        3.85        2.95      6.08 o 
  -8   7   2        0.15       -3.48      6.31 o 
  -7   7   2      320.50      306.72      9.80 o 
  -6   7   2       57.34       67.00      2.12 o 
  -5   7   2        5.90        7.07      1.38 o 
  -4   7   2      820.23      828.94     23.54 o 
  -3   7   2       64.63       57.52      3.53 o 
  -2   7   2      244.84      344.42      8.35 o 
  -1   7   2      565.44      634.67     12.33 o 
   0   7   2        3.16        3.84      2.35 o 
   1   7   2       12.56       20.53      2.11 o 
   2   7   2       42.39       60.50      3.61 o 
   3   7   2      952.91      987.49     10.04 o 
   4   7   2       93.65       99.32      3.14 o 
   5   7   2      441.06      423.16      6.11 o 
   6   7   2       14.35       18.70      3.42 o 
   7   7   2        0.24        2.15      2.38 o 
   8   7   2       73.39       84.55      8.69 o 
  -9   8   2      131.16      142.41      8.87 o 
  -8   8   2       98.06      100.64      9.45 o 
  -7   8   2     1509.08     1495.37     17.49 o 
  -6   8   2      918.87      860.72     13.10 o 
  -5   8   2        9.26        7.77      2.84 o 
  -4   8   2     1165.07     1082.83     18.41 o 
  -3   8   2     9292.59     9870.24    168.76 o 
  -2   8   2     6981.25     7507.37     99.68 o 
  -1   8   2        5.05        4.79      1.99 o 
   0   8   2      230.28      158.27      4.08 o 
   1   8   2      959.36     1130.81     26.10 o 
   2   8   2     2381.22     2339.40     33.65 o 
   3   8   2     3350.26     3553.37     44.62 o 
   4   8   2      109.54      114.86      2.56 o 
   5   8   2       53.57       42.33      2.63 o 
   6   8   2      780.42      720.05     10.86 o 
   7   8   2      560.94      556.54     14.84 o 
   8   8   2       71.55       67.43      8.37 o 
  -9   9   2        0.39        3.13      4.95 o 
  -8   9   2       51.03       60.55      7.09 o 
  -7   9   2       19.14       12.76      4.81 o 
  -6   9   2      709.12      667.95     11.25 o 
  -5   9   2        1.50        4.21      3.57 o 
  -4   9   2       76.11       68.22      5.54 o 
  -3   9   2      139.31      129.37      6.10 o 
  -2   9   2        1.20        4.88      1.50 o 
  -1   9   2      647.13      706.03     22.03 o 
   0   9   2        0.83        4.83      2.47 o 
   1   9   2      288.77      266.29      3.45 o 
   2   9   2      117.75      123.34      2.55 o 
   3   9   2      187.79      211.02      8.01 o 
   4   9   2      552.49      546.39     10.00 o 
   5   9   2      551.49      546.87     10.34 o 
   6   9   2      555.75      519.16      7.30 o 
   7   9   2      105.22       94.81      8.07 o 
   8   9   2       77.47       78.54      8.65 o 
  -9  10   2       90.02       87.24      8.79 o 
  -8  10   2      104.20       91.06      6.57 o 
  -7  10   2       93.26       97.68      6.00 o 
  -6  10   2      236.52      243.17      9.39 o 
  -5  10   2     1078.37     1052.78     14.82 o 
  -4  10   2      766.04      752.73     12.25 o 
  -3  10   2       55.61       61.56      4.51 o 
  -2  10   2      850.98      773.09      8.98 o 
  -1  10   2     1055.12     1090.52     13.02 o 
   0  10   2     1988.85     1902.73     22.88 o 
   1  10   2     1651.42     1614.21     16.11 o 
   2  10   2      457.07      453.69     14.14 o 
   3  10   2      827.47      810.85     16.65 o 
   4  10   2      276.51      301.27      7.74 o 
   5  10   2      304.27      286.33      7.76 o 
   6  10   2      147.00      141.73      7.05 o 
   7  10   2       66.06       58.64      6.39 o 
   8  10   2       73.43       87.87      7.87 o 
  -8  11   2      132.51      138.37      9.50 o 
  -7  11   2      119.43      127.72      7.99 o 
  -6  11   2       56.78       57.61      5.04 o 
  -5  11   2       38.67       42.78      5.43 o 
  -4  11   2      189.61      212.01      7.45 o 
  -3  11   2       48.51       62.15      4.89 o 
  -2  11   2      535.29      589.71      6.71 o 
  -1  11   2        1.62        2.11      2.66 o 
   0  11   2       36.98       30.66      3.65 o 
   1  11   2       15.66       10.49      1.66 o 
   2  11   2      142.37      151.42      3.64 o 
   3  11   2       10.68        8.37      3.81 o 
   4  11   2       91.79       78.22      5.33 o 
   5  11   2      191.28      176.22      8.37 o 
   6  11   2       69.92       84.02      6.29 o 
   7  11   2        4.33        5.67      6.17 o 
  -8  12   2       93.42       90.57      9.30 o 
  -7  12   2       31.74       38.14      5.33 o 
  -6  12   2      393.01      388.84      9.33 o 
  -5  12   2     1294.19     1281.69     23.09 o 
  -4  12   2        8.24       11.82      4.32 o 
  -3  12   2        1.91        5.84      3.82 o 
  -2  12   2      871.62      808.13      9.75 o 
  -1  12   2      971.92      961.23     14.66 o 
   0  12   2      386.15      379.85      7.55 o 
   1  12   2     1458.14     1557.62     20.94 o 
   2  12   2      576.20      562.67      7.45 o 
   3  12   2      277.15      290.53     13.82 o 
   4  12   2       24.78       31.18      4.38 o 
   5  12   2      470.56      471.43     11.16 o 
   6  12   2      130.88      141.20      7.94 o 
   7  12   2      138.37      159.41      8.39 o 
  -8  13   2        5.14        8.77      5.84 o 
  -7  13   2       71.93       81.43      7.02 o 
  -6  13   2        0.47       -0.89      4.28 o 
  -5  13   2        6.34        6.13      4.54 o 
  -4  13   2      427.45      409.40      9.73 o 
  -3  13   2      132.64      127.18      6.38 o 
  -2  13   2      166.02      155.13      3.28 o 
  -1  13   2        7.72        9.18      3.32 o 
   0  13   2       69.44       71.14      4.31 o 
   1  13   2      114.86      117.33      5.35 o 
   2  13   2      416.56      381.92      7.98 o 
   3  13   2      334.11      353.16     12.10 o 
   4  13   2       14.58       14.27      5.29 o 
   5  13   2       54.13       61.99      5.81 o 
   6  13   2       12.34       12.79      5.19 o 
   7  13   2        4.79        8.66      5.77 o 
  -7  14   2      211.86      221.67      9.48 o 
  -6  14   2      271.87      253.36      9.21 o 
  -5  14   2       74.39       78.57      7.33 o 
  -4  14   2      237.47      274.64      9.50 o 
  -3  14   2      474.05      470.06     10.41 o 
  -2  14   2      118.45      117.56      3.04 o 
  -1  14   2      536.37      545.10     10.62 o 
   0  14   2      435.29      447.83      9.64 o 
   1  14   2       43.25       41.82      4.52 o 
   2  14   2      770.10      794.21     17.01 o 
   3  14   2      281.96      282.24      9.17 o 
   4  14   2      601.02      571.82     15.47 o 
   5  14   2       55.18       57.39      6.00 o 
   6  14   2        7.75       10.68      6.62 o 
  -7  15   2       86.54       95.44      8.08 o 
  -6  15   2       45.88       48.25      6.55 o 
  -5  15   2        1.02       -0.59      5.18 o 
  -4  15   2      139.69      123.11      6.94 o 
  -3  15   2       60.33       61.48      5.62 o 
  -2  15   2      102.20      111.67      5.58 o 
  -1  15   2       74.94       78.87      6.00 o 
   0  15   2      118.87      110.55      5.79 o 
   1  15   2      295.52      310.97      7.67 o 
   2  15   2        3.36        5.65      1.29 o 
   3  15   2       35.35       41.74      6.52 o 
   4  15   2        0.68        0.81      5.57 o 
   5  15   2       10.15       11.04      5.14 o 
   6  15   2       43.24       49.50      8.27 o 
  -7  16   2       33.75       26.76      8.03 o 
  -6  16   2      138.54      151.48      7.89 o 
  -5  16   2      160.82      191.71     11.89 o 
  -4  16   2      541.20      527.15     19.33 o 
  -3  16   2      103.85      107.28      6.66 o 
  -2  16   2        1.14        2.45      2.00 o 
  -1  16   2      275.56      298.08      9.45 o 
   0  16   2     2269.86     2285.81     33.13 o 
   1  16   2       84.54       74.52      6.65 o 
   2  16   2       15.23       18.34      2.59 o 
   3  16   2       15.13       16.02      5.51 o 
   4  16   2      679.16      623.59     15.69 o 
   5  16   2      167.80      177.60     11.12 o 
   6  16   2      147.08      161.03     14.58 o 
  -6  17   2        1.01       -0.63      5.31 o 
  -5  17   2        1.07        4.01      5.42 o 
  -4  17   2      272.62      260.87     11.34 o 
  -3  17   2      129.89      132.51      7.56 o 
  -2  17   2       26.41       27.90      3.65 o 
  -1  17   2        9.21        7.38      2.84 o 
   0  17   2       11.49       11.57      5.78 o 
   1  17   2      252.78      253.30      6.71 o 
   2  17   2      615.06      584.19     14.64 o 
   3  17   2       85.14       90.27      9.86 o 
   4  17   2        1.38       -1.84      5.36 o 
   5  17   2       26.18       19.43      6.10 o 
  -5  18   2        4.69        3.14      5.63 o 
  -4  18   2       30.92       25.14      7.20 o 
  -3  18   2       95.37       99.80      8.24 o 
  -2  18   2       37.72       30.50      2.65 o 
  -1  18   2       81.62       96.83      6.03 o 
   0  18   2      106.74      104.63      7.76 o 
   1  18   2      406.19      414.09     12.75 o 
   2  18   2       36.48       41.54      7.90 o 
   3  18   2       15.04       17.81      6.30 o 
   4  18   2       12.13       19.80      6.68 o 
  -5  19   2       21.20       20.90      7.09 o 
  -4  19   2      131.89      119.79      9.01 o 
  -3  19   2       54.15       69.18      8.83 o 
  -2  19   2        0.33        1.64      4.83 o 
  -1  19   2       45.89       44.12      4.49 o 
   0  19   2       73.74       81.42      6.56 o 
   1  19   2      138.38      129.07      7.81 o 
   2  19   2       22.01       21.74      8.71 o 
   3  19   2        0.88       -1.00      6.06 o 
   4  19   2        0.22       -0.95      6.00 o 
  -4  20   2       93.39       94.42     11.71 o 
  -3  20   2      178.38      182.35     17.00 o 
  -2  20   2       17.63       25.10      6.41 o 
  -1  20   2       96.35      101.74      7.16 o 
   0  20   2       64.10       82.56      7.76 o 
   1  20   2      231.18      254.29      9.83 o 
   2  20   2       92.85       89.19     10.08 o 
   3  20   2      140.12      134.53      9.90 o 
  -2  21   2        8.79        7.76      5.66 o 
  -1  21   2      111.25      121.15      8.13 o 
   0  21   2        0.00        2.36      3.69 o 
   1  21   2       31.50       19.54      7.34 o 
  -9   1   3      353.05      368.40     13.22 o 
  -8   1   3      276.61      256.33     13.73 o 
  -7   1   3      112.61      106.39      5.07 o 
  -6   1   3      146.18      150.46      5.26 o 
  -5   1   3     3733.49     3806.73     46.99 o 
  -4   1   3     4831.61     5030.06     61.65 o 
  -3   1   3     2874.33     2913.86     30.18 o 
  -2   1   3      827.36      795.74      6.88 o 
  -1   1   3     5809.79     5829.00     75.63 o 
   0   1   3     1648.88     1559.58     10.42 o 
   1   1   3        5.35        6.74      1.13 o 
   2   1   3     1979.27     2009.01     19.01 o 
   3   1   3       61.30       28.95      2.50 o 
   4   1   3     1958.62     1875.79     31.14 o 
   5   1   3       20.03       23.87      4.98 o 
   6   1   3      804.98      784.62     25.56 o 
   7   1   3      193.45      181.56     14.49 o 
  -9   2   3        0.08       -1.14      8.01 o 
  -8   2   3        0.05       -3.81      6.87 o 
  -7   2   3        6.89        7.37      3.59 o 
  -6   2   3       35.02       39.31      3.45 o 
  -5   2   3     1269.99     1351.15     15.69 o 
  -4   2   3     3915.37     4244.48     57.54 o 
  -3   2   3      779.00      855.09      9.24 o 
  -2   2   3      123.24      133.53      1.74 o 
  -1   2   3    92625.35    81340.30   1705.96 o 
   0   2   3     1293.77     1146.69     10.11 o 
   1   2   3     1114.41     1026.17      8.02 o 
   2   2   3     1706.88     1981.88     18.72 o 
   3   2   3      320.98      319.48      4.76 o 
   4   2   3       63.22       78.57      4.03 o 
   5   2   3     1017.60     1053.52     16.37 o 
   6   2   3      875.57      800.26     26.32 o 
   7   2   3       74.43       42.81     34.71 o 
   8   2   3        8.25       25.94      7.25 o 
  -8   3   3     1386.48     1409.03     39.67 o 
  -7   3   3      812.98      829.58     16.86 o 
  -6   3   3      593.93      596.97     10.80 o 
  -5   3   3       60.61       44.74      2.93 o 
  -4   3   3      468.43      384.45      6.80 o 
  -3   3   3      226.06      218.79      2.70 o 
  -2   3   3     1079.72     1018.38      8.28 o 
  -1   3   3     3999.05     4212.60     42.17 o 
   0   3   3     1746.27     1741.36     14.01 o 
   1   3   3     2266.01     2054.47     18.52 o 
   2   3   3     1528.64     1440.48     15.20 o 
   3   3   3     2736.86     2798.01     28.38 o 
   4   3   3        5.55       10.46      2.11 o 
   5   3   3       18.80       31.28      4.07 o 
   6   3   3      117.65      143.48      5.87 o 
   7   3   3      159.01      175.46      9.54 o 
   8   3   3       77.38       74.76     13.35 o 
  -9   4   3        3.56        4.96      8.01 o 
  -8   4   3      111.52      108.76      8.49 o 
  -7   4   3      558.63      533.61     10.71 o 
  -6   4   3      508.59      492.74     12.66 o 
  -5   4   3       91.85       79.00      3.37 o 
  -4   4   3      291.58      369.45      5.98 o 
  -3   4   3      464.41      481.26      5.56 o 
  -2   4   3     5974.81     6630.00     67.55 o 
  -1   4   3      482.18      463.16      4.24 o 
   0   4   3     1511.34     1505.44     13.56 o 
   1   4   3       16.40       21.57      1.35 o 
   2   4   3      659.57      736.45     13.38 o 
   3   4   3        1.09        0.19      1.56 o 
   4   4   3       54.20       51.80      3.38 o 
   5   4   3      239.57      261.97      6.47 o 
   6   4   3        0.11        1.89      3.06 o 
   7   4   3        0.06       -3.43      4.58 o 
   8   4   3        5.02       11.06      5.72 o 
 -10   5   3       85.74       97.79     14.33 o 
  -9   5   3      126.91      132.02      9.43 o 
  -8   5   3      938.09      947.34     21.32 o 
  -6   5   3     4831.88     4711.49     74.10 o 
  -5   5   3      551.31      500.35      7.91 o 
  -4   5   3      399.55      389.08      4.48 o 
  -3   5   3      609.00      667.87     10.24 o 
  -2   5   3     4439.98     4649.74     43.66 o 
  -1   5   3     1720.66     1636.68     14.24 o 
   0   5   3     8385.90     8560.10    103.53 o 
   1   5   3     3632.86     3610.19     36.08 o 
   2   5   3      225.85      202.90      3.97 o 
   3   5   3      293.59      294.87      5.19 o 
   4   5   3      102.05      110.67      3.53 o 
   5   5   3     3914.16     3887.66     54.89 o 
   6   5   3      190.45      170.27      5.23 o 
   7   5   3      405.02      387.62     13.02 o 
   8   5   3      270.07      291.70      8.58 o 
 -10   6   3       12.02       12.07      8.08 o 
  -9   6   3        2.13       -6.46      6.46 o 
  -8   6   3      245.08      226.96     10.86 o 
  -7   6   3     1994.93     1989.27     34.84 o 
  -6   6   3       13.29       19.26      4.71 o 
  -5   6   3        0.10        0.26      1.63 o 
  -4   6   3       14.73       21.96      1.82 o 
  -3   6   3     1826.23     1966.77     21.00 o 
  -2   6   3      671.46      600.75      5.74 o 
  -1   6   3     1465.34     1538.61     13.74 o 
   0   6   3      838.98      875.41      8.21 o 
   1   6   3     2162.54     2383.67     25.97 o 
   2   6   3      664.96      721.91      7.62 o 
   3   6   3       44.87       47.29      2.73 o 
   4   6   3      167.73      164.66      4.59 o 
   5   6   3      954.21     1020.07     16.85 o 
   6   6   3      167.90      215.36     15.53 o 
   7   6   3       16.91       88.18     25.00 o 
   8   6   3        1.86      103.82     35.89 o 
  -9   7   3      222.78      231.92     10.53 o 
  -8   7   3      515.12      502.05      8.57 o 
  -7   7   3      781.11      780.58     11.52 o 
  -6   7   3       73.02       66.83      2.82 o 
  -5   7   3      462.20      457.65      6.83 o 
  -4   7   3      818.98      873.89      9.41 o 
  -3   7   3     1449.68     1362.01     22.68 o 
  -2   7   3     1699.49     1652.66     15.49 o 
  -1   7   3     1037.43     1008.58     17.48 o 
   0   7   3    10074.25    10487.42    137.79 o 
   1   7   3     3994.64     4363.29     52.62 o 
   2   7   3     1667.68     1688.91     16.36 o 
   3   7   3      945.01      913.22     10.33 o 
   4   7   3     2756.44     2719.20     33.46 o 
   5   7   3     1564.66     1488.56     20.48 o 
   6   7   3      916.00      913.82     14.69 o 
   7   7   3      724.62      684.72     14.31 o 
   8   7   3      279.20      255.52     13.44 o 
  -9   8   3        2.21        1.79      4.57 o 
  -8   8   3      301.91      288.83      8.07 o 
  -7   8   3      378.94      339.01      8.00 o 
  -6   8   3      607.91      571.74      9.62 o 
  -5   8   3       97.40       96.98      4.62 o 
  -4   8   3       53.45       58.47      3.80 o 
  -3   8   3        2.16        2.46      1.03 o 
  -2   8   3      921.56     1026.66     10.02 o 
  -1   8   3       75.05       86.81      2.43 o 
   0   8   3      190.77      171.86      3.69 o 
   1   8   3      296.18      319.37      5.23 o 
   2   8   3       38.38       46.50      2.51 o 
   3   8   3        8.48       15.52      2.95 o 
   4   8   3      376.98      329.66      9.80 o 
   5   8   3        5.79        4.12      2.83 o 
   6   8   3       74.59       70.57      4.22 o 
   7   8   3       81.56       74.20      7.92 o 
   8   8   3        0.22       -0.19      6.31 o 
  -9   9   3      261.16      281.44     11.17 o 
  -8   9   3      291.23      268.72     10.22 o 
  -7   9   3     1723.12     1638.24     26.87 o 
  -6   9   3      228.45      221.59     10.41 o 
  -5   9   3     1023.01     1035.25     19.38 o 
  -4   9   3      523.61      537.75      9.01 o 
  -3   9   3     3330.01     3288.99     42.78 o 
  -2   9   3      819.14      752.16     12.96 o 
  -1   9   3      241.54      257.37      4.10 o 
   0   9   3        2.59        2.68      2.00 o 
   1   9   3      476.97      480.27      8.09 o 
   2   9   3     1681.44     1742.94     20.09 o 
   3   9   3     1323.98     1286.76     18.34 o 
   4   9   3     1321.68     1309.07     19.07 o 
   5   9   3        9.03        9.76      2.02 o 
   6   9   3      497.79      496.17      7.48 o 
   7   9   3      162.08      160.53     12.21 o 
  -9  10   3        1.14       -0.85      4.66 o 
  -8  10   3      165.60      157.73      7.24 o 
  -7  10   3     1054.52     1007.24     16.43 o 
  -6  10   3      125.97      117.83      5.73 o 
  -5  10   3       23.12       32.98      5.17 o 
  -4  10   3       45.83       35.07      4.17 o 
  -3  10   3      894.25      952.21     10.86 o 
  -2  10   3      136.61      137.48      3.11 o 
  -1  10   3       51.74       34.56      2.23 o 
   0  10   3        3.82        2.51      2.47 o 
   1  10   3      562.76      596.07      7.70 o 
   2  10   3       18.24       14.70      2.22 o 
   3  10   3      104.49      100.78      5.12 o 
   4  10   3      102.72      105.58      7.43 o 
   5  10   3        0.24       -1.29      4.09 o 
   6  10   3      247.46      263.71      8.72 o 
   7  10   3        7.01       10.41      5.39 o 
  -9  11   3       83.87       92.78     11.62 o 
  -8  11   3      140.30      147.76      8.57 o 
  -7  11   3      102.64      109.17      6.04 o 
  -6  11   3      732.53      693.82     12.83 o 
  -5  11   3      403.68      428.85     10.28 o 
  -4  11   3      157.81      168.69      6.42 o 
  -3  11   3      880.73      889.18      9.63 o 
  -2  11   3      356.73      329.62      5.69 o 
  -1  11   3      106.43      102.04      2.98 o 
   0  11   3      186.77      150.65      7.54 o 
   1  11   3      246.91      241.21      6.77 o 
   2  11   3      964.02      961.38     11.51 o 
   3  11   3     1234.12     1228.28     17.02 o 
   4  11   3      192.84      183.99      6.48 o 
   5  11   3      281.87      297.36      8.53 o 
   6  11   3        3.70        7.54      4.76 o 
   7  11   3        3.13        6.22      5.43 o 
  -8  12   3       63.87       68.79      6.42 o 
  -7  12   3        3.37        4.78      4.46 o 
  -6  12   3       60.30       61.48      6.30 o 
  -5  12   3      103.00      115.78      6.00 o 
  -4  12   3       86.25       88.13      5.09 o 
  -3  12   3      309.55      300.88      4.94 o 
  -2  12   3       66.57       79.15      3.21 o 
  -1  12   3      126.96      129.27      4.54 o 
   0  12   3     1106.24     1073.83     14.04 o 
   1  12   3      698.86      707.70     10.39 o 
   2  12   3       78.01       82.46      3.72 o 
   3  12   3        2.24        3.27      4.59 o 
   4  12   3      692.96      637.53     13.67 o 
   5  12   3        1.34       -0.63      4.00 o 
   6  12   3       76.29       71.32      9.14 o 
   7  12   3      263.88      262.58     11.26 o 
  -8  13   3       82.78      105.85      9.52 o 
  -7  13   3       14.01       15.32      4.79 o 
  -6  13   3      506.69      491.89     11.36 o 
  -5  13   3       65.03       67.66      5.62 o 
  -4  13   3      720.26      680.43     13.78 o 
  -3  13   3        2.02        2.76      1.07 o 
  -2  13   3      239.78      228.06      4.96 o 
  -1  13   3      551.14      551.09      7.96 o 
   0  13   3      701.27      674.00     11.12 o 
   1  13   3      371.74      361.85      5.74 o 
   2  13   3      262.70      265.07      4.80 o 
   3  13   3      425.54      407.64     10.42 o 
   4  13   3       63.20       67.43      5.53 o 
   5  13   3      256.98      242.72      9.02 o 
   6  13   3       74.83       75.43      6.95 o 
  -8  14   3        0.36       -1.62      4.93 o 
  -7  14   3        4.24       -1.90      5.53 o 
  -6  14   3       54.81       53.55      5.51 o 
  -5  14   3        5.06        7.12      5.24 o 
  -4  14   3       44.94       52.66      5.26 o 
  -3  14   3       87.74       92.11      3.99 o 
  -2  14   3       52.35       57.83      3.47 o 
  -1  14   3      947.33      936.85     12.10 o 
   0  14   3       67.58       75.57      5.10 o 
   1  14   3      204.62      204.20      4.48 o 
   2  14   3      155.35      139.08      4.12 o 
   3  14   3      105.20      101.02      7.57 o 
   4  14   3        1.17        3.32      4.56 o 
   5  14   3      138.09      130.12      8.15 o 
   6  14   3       12.89       21.54      6.00 o 
  -7  15   3       63.23       72.04      6.64 o 
  -6  15   3       96.74      103.87      6.54 o 
  -5  15   3      243.11      228.67      9.76 o 
  -4  15   3      411.06      397.40     10.29 o 
  -3  15   3       78.29       80.25      4.14 o 
  -2  15   3      294.74      317.99      6.90 o 
  -1  15   3      816.07      817.63     10.95 o 
   0  15   3       92.46       92.23      6.45 o 
   1  15   3       22.44       24.78      2.34 o 
   2  15   3        5.02        4.98      1.98 o 
   3  15   3        7.65       10.06      5.85 o 
   4  15   3       42.15       58.61      7.81 o 
   5  15   3       35.94       37.38      6.70 o 
   6  15   3      218.20      228.34     11.06 o 
  -7  16   3       10.17        8.67      5.90 o 
  -6  16   3        0.04       -3.01      4.93 o 
  -5  16   3       16.48       18.22      5.40 o 
  -4  16   3       45.08       38.89      6.56 o 
  -3  16   3      184.37      168.86      3.66 o 
  -2  16   3      326.82      319.05      6.60 o 
  -1  16   3      137.94      135.49      4.93 o 
   0  16   3      307.81      291.53      8.62 o 
   1  16   3      454.39      441.27      7.39 o 
   2  16   3        3.15        3.75      1.67 o 
   3  16   3        6.34       12.86      5.50 o 
   4  16   3      144.67      129.15      7.52 o 
   5  16   3        3.42        6.50      7.59 o 
  -6  17   3       44.25       43.93      6.91 o 
  -5  17   3        9.88       12.75      6.40 o 
  -4  17   3       11.02       17.78      6.16 o 
  -3  17   3      184.92      169.40      7.46 o 
  -2  17   3      180.72      174.04      4.44 o 
  -1  17   3      270.45      259.65      6.26 o 
   0  17   3      169.42      190.84      7.19 o 
   1  17   3      191.71      194.52      9.80 o 
   2  17   3      118.65      111.92     10.33 o 
   3  17   3       18.02       20.75      8.26 o 
   4  17   3      167.20      165.63      9.01 o 
   5  17   3        2.76        2.43      5.43 o 
  -6  18   3        0.77        1.23      7.48 o 
  -5  18   3       13.71       10.47      5.91 o 
  -4  18   3        2.51        5.31      6.01 o 
  -3  18   3       84.79       88.24      6.45 o 
  -2  18   3       28.19       33.61      3.04 o 
  -1  18   3      113.28      119.61      5.93 o 
   0  18   3        5.66        6.98      4.99 o 
   1  18   3       84.45       79.24      4.98 o 
   2  18   3      123.25      127.26      8.48 o 
   3  18   3        6.80       14.99      6.36 o 
   4  18   3       20.87       16.18      5.90 o 
  -5  19   3      195.40      220.66     10.84 o 
  -4  19   3      109.77      114.58     14.11 o 
  -3  19   3       56.69       52.46      8.64 o 
  -2  19   3      147.53      163.83      7.77 o 
  -1  19   3      121.06      127.58      5.24 o 
   0  19   3       97.88       80.15     15.66 o 
   1  19   3      320.86      360.36     16.41 o 
   2  19   3      210.40      206.45     11.99 o 
   3  19   3        9.75       -0.69      6.64 o 
  -4  20   3        0.54       -1.59      5.78 o 
  -3  20   3       22.87       22.84      6.58 o 
  -2  20   3      147.88      156.20      8.30 o 
  -1  20   3        0.01        0.51      2.90 o 
   0  20   3        0.32        3.27      2.53 o 
   1  20   3       55.43       56.53      8.02 o 
   2  20   3       16.74       22.76      7.28 o 
  -2  21   3       19.91       20.01      7.36 o 
  -1  21   3       35.11       40.17      7.00 o 
   0  21   3       73.65       85.88      6.14 o 
   1  21   3      112.63      138.46     18.69 o 
  -8   0   4        2.35        8.39      6.48 o 
  -7   0   4     1153.34     1142.07     46.92 o 
  -6   0   4        7.82       16.40      8.39 o 
  -5   0   4       76.21      148.41      4.32 o 
  -4   0   4     5676.07     5515.80    109.47 o 
  -3   0   4      269.52      238.43      6.48 o 
  -2   0   4    14565.70    15034.87    376.48 o 
  -1   0   4     1631.12     1731.02     20.77 o 
   0   0   4     8013.34     8188.22    107.22 o 
   1   0   4      313.19      273.49      4.35 o 
   2   0   4      225.15      329.91      5.66 o 
   3   0   4       70.90       62.00      3.22 o 
   4   0   4     1414.50     1357.38     23.47 o 
   5   0   4      302.93      331.47     14.11 o 
   6   0   4      406.73      429.12     18.69 o 
   8   0   4       57.22       65.23     10.30 o 
  -9   1   4      140.33      148.61     20.79 o 
  -8   1   4       14.08       13.16      5.12 o 
  -7   1   4       80.97       86.46      4.47 o 
  -6   1   4      453.09      451.71      9.16 o 
  -5   1   4       29.68       44.30      2.43 o 
  -4   1   4     1025.98     1147.60     11.76 o 
  -3   1   4     1711.30     1705.73     16.68 o 
  -2   1   4       43.85       38.97      1.14 o 
  -1   1   4     1056.76     1171.44     21.67 o 
   0   1   4      130.49      123.54      1.63 o 
   1   1   4     1368.44     1348.38     11.16 o 
   2   1   4     1359.48     1538.40     13.51 o 
   3   1   4        0.97        0.40      1.90 o 
   4   1   4      386.02      358.48      6.33 o 
   5   1   4       16.04       22.88      3.49 o 
   6   1   4       56.81       56.52      7.82 o 
   7   1   4        1.86       54.49     43.48 o 
   8   1   4        8.74       15.12     10.30 o 
 -10   2   4      123.64      121.30     13.73 o 
  -8   2   4      127.63      144.59      7.63 o 
  -7   2   4      288.03      290.16      6.90 o 
  -6   2   4      830.38      823.90     18.07 o 
  -5   2   4      174.04      153.32      4.13 o 
  -4   2   4      735.88      677.41      8.53 o 
  -3   2   4     3248.47     3219.24     34.21 o 
  -2   2   4     2918.60     2932.75     26.81 o 
  -1   2   4      281.50      290.78      3.97 o 
   0   2   4        3.41        6.34      0.92 o 
   1   2   4     2915.20     2862.70     23.59 o 
   2   2   4      551.63      493.20      5.81 o 
   3   2   4      340.54      304.02      4.51 o 
   4   2   4      269.26      278.43      5.35 o 
   5   2   4      933.02      904.55     17.10 o 
   6   2   4      727.65      700.07     15.39 o 
   7   2   4      232.90      246.79     18.31 o 
   8   2   4      189.44      213.61     12.21 o 
  -9   3   4       64.65      179.66     14.11 o 
  -8   3   4        0.01        1.41      4.44 o 
  -7   3   4        1.96        2.67      3.78 o 
  -6   3   4      128.62      150.15      4.69 o 
  -5   3   4       31.27       29.99      3.74 o 
  -4   3   4      268.49      341.98      4.04 o 
  -3   3   4     1129.32     1119.91     15.14 o 
  -2   3   4        0.12        1.26      0.71 o 
  -1   3   4     8562.43     8818.74     96.29 o 
   0   3   4      462.99      469.12      4.07 o 
   1   3   4     1867.25     1965.04     16.76 o 
   2   3   4       89.25       85.82      2.90 o 
   3   3   4       28.05       41.14      2.52 o 
   4   3   4       31.43       33.06      3.93 o 
   5   3   4        8.29       11.65      3.69 o 
   6   3   4      119.71       94.33      8.96 o 
   7   3   4        0.72        5.34      5.34 o 
   8   3   4        3.97        1.53      9.92 o 
  -9   4   4      154.49      168.18      9.55 o 
  -8   4   4     1022.91      924.27     23.30 o 
  -7   4   4      356.43      368.20      8.91 o 
  -6   4   4      979.03     1035.27     18.35 o 
  -5   4   4     1626.38     1663.87     22.06 o 
  -4   4   4      547.06      581.41      8.69 o 
  -3   4   4      285.71      261.56      3.55 o 
  -2   4   4     5751.05     5774.47     57.32 o 
  -1   4   4     5425.52     5451.96     49.92 o 
   0   4   4      257.39      263.51      2.97 o 
   1   4   4     3965.30     4127.91     42.97 o 
   2   4   4     1043.28     1009.85     10.69 o 
   3   4   4     1756.98     1742.45     20.07 o 
   4   4   4     2366.86     2412.90     31.03 o 
   5   4   4     2492.62     2420.52     31.04 o 
   6   4   4      205.59      193.88      7.33 o 
   7   4   4      128.22      143.06      7.35 o 
   8   4   4      157.77      165.93     10.30 o 
 -10   5   4        5.51        7.54      6.44 o 
  -9   5   4        6.99      156.77     67.90 o 
  -8   5   4      296.35      302.06     38.91 o 
  -7   5   4       56.13       62.41      6.06 o 
  -6   5   4      526.96      529.99     15.85 o 
  -5   5   4       53.65       61.43      2.19 o 
  -4   5   4       26.16       38.36      1.86 o 
  -3   5   4      331.90      284.35      3.72 o 
  -2   5   4        1.92        3.08      1.00 o 
  -1   5   4     5458.26     5983.42     60.71 o 
   0   5   4      179.24      172.90      3.37 o 
   1   5   4      213.94      239.97      3.21 o 
   2   5   4       37.35       37.01      2.31 o 
   3   5   4       91.04       88.41      2.93 o 
   4   5   4       52.24       63.33      8.87 o 
   5   5   4      208.76      190.08      8.69 o 
   6   5   4        0.74        2.22      2.94 o 
   7   5   4       76.89      107.75     11.12 o 
   8   5   4       10.25        4.58      4.96 o 
 -10   6   4       96.37      118.37     21.64 o 
  -9   6   4      521.59      511.49     15.52 o 
  -8   6   4      534.41      543.31     30.00 o 
  -7   6   4      975.90      936.13     15.91 o 
  -6   6   4      389.96      388.45      8.70 o 
  -5   6   4     2131.31     2195.47     22.11 o 
  -4   6   4     1442.11     1431.14     15.22 o 
  -3   6   4      780.87      783.37      7.21 o 
  -2   6   4      911.29      856.03     15.41 o 
  -1   6   4     6173.08     6502.85     75.48 o 
   0   6   4     4179.81     4303.39     45.92 o 
   1   6   4      532.41      513.25      6.88 o 
   2   6   4     1350.72     1343.58     14.49 o 
   3   6   4      473.05      485.23      6.56 o 
   4   6   4      784.52      799.26     11.13 o 
   5   6   4       42.58       46.40      4.68 o 
   6   6   4       87.93       96.68      4.44 o 
   7   6   4      108.13      107.98      6.62 o 
   8   6   4      134.02      113.89     11.55 o 
 -10   7   4      149.63      163.86     10.67 o 
  -9   7   4        0.01       74.76     23.74 o 
  -8   7   4      150.80      168.34     19.27 o 
  -7   7   4       17.19       14.44      2.24 o 
  -6   7   4      472.15      480.46      6.71 o 
  -5   7   4        3.06       -1.04      1.77 o 
  -4   7   4        2.62        0.87      1.20 o 
  -3   7   4       30.22       31.97      1.63 o 
  -2   7   4      300.36      294.13      3.80 o 
  -1   7   4     1387.21     1330.42     13.48 o 
   0   7   4      419.63      451.73      5.45 o 
   1   7   4       42.86       52.90      2.83 o 
   2   7   4       90.61       98.54      2.06 o 
   3   7   4       48.05       53.65      4.42 o 
   4   7   4      215.02      213.96      6.17 o 
   5   7   4       17.08       20.33      2.74 o 
   6   7   4      133.84      115.23      6.51 o 
   7   7   4       29.75       32.37      3.59 o 
  -9   8   4      122.63      116.77      6.51 o 
  -8   8   4      208.26      198.63      4.34 o 
  -7   8   4       52.41       56.62      2.41 o 
  -6   8   4      820.67      795.38      9.03 o 
  -5   8   4      754.00      733.73      8.47 o 
  -4   8   4       39.07       40.71      2.59 o 
  -3   8   4     3286.65     3287.69     34.08 o 
  -2   8   4     2166.73     2137.92     24.91 o 
  -1   8   4     1451.55     1475.42     16.13 o 
   0   8   4     1771.32     1633.70     16.50 o 
   1   8   4      223.30      179.98      8.42 o 
   2   8   4     3323.90     3224.46     34.58 o 
   3   8   4     1045.05     1049.24     11.39 o 
   4   8   4      308.42      292.17      5.26 o 
   5   8   4      140.65      145.39      5.34 o 
   6   8   4      317.61      330.20      6.59 o 
   7   8   4      161.08      152.15      9.46 o 
  -9   9   4        3.59        2.82      4.80 o 
  -8   9   4      165.19      156.88      7.24 o 
  -7   9   4      312.99      294.36      7.72 o 
  -6   9   4      421.19      414.63      8.77 o 
  -5   9   4        8.13        4.80      3.57 o 
  -4   9   4      131.87      119.78      4.82 o 
  -3   9   4       70.07       61.34      2.64 o 
  -2   9   4      421.64      384.30      4.91 o 
  -1   9   4      859.30      949.05     11.10 o 
   0   9   4      221.70      212.57      4.70 o 
   1   9   4      201.43      182.62      3.74 o 
   2   9   4      675.29      697.47      8.79 o 
   3   9   4       25.56       28.91      3.96 o 
   4   9   4      230.03      228.44      8.48 o 
   5   9   4       98.67       86.98      3.05 o 
   6   9   4        7.71        5.10      4.57 o 
   7   9   4      112.29      109.42     11.14 o 
  -9  10   4       37.68       33.84      5.47 o 
  -8  10   4      178.67      176.16     13.47 o 
  -7  10   4       19.47       19.37      4.22 o 
  -6  10   4      683.26      683.07     11.86 o 
  -5  10   4      460.66      442.84     11.01 o 
  -4  10   4      609.18      597.92     12.27 o 
  -3  10   4      363.90      379.32      7.72 o 
  -2  10   4      699.51      654.82      8.33 o 
  -1  10   4     1721.84     1617.12     17.03 o 
   0  10   4     1538.99     1501.23     15.98 o 
   1  10   4      508.70      509.78      6.73 o 
   2  10   4      567.92      570.96      7.55 o 
   3  10   4     1636.62     1593.01     21.16 o 
   4  10   4      790.73      772.41     12.77 o 
   5  10   4      435.62      423.63     10.64 o 
   6  10   4      103.33       98.83      6.76 o 
   7  10   4      405.75      398.73     12.29 o 
  -9  11   4        0.21       -2.38      4.97 o 
  -8  11   4      155.01      155.42      7.02 o 
  -7  11   4       52.10       60.11      5.57 o 
  -6  11   4      110.14      115.87      5.94 o 
  -5  11   4       21.01       34.06      6.59 o 
  -4  11   4        2.09        9.05      3.26 o 
  -3  11   4      143.22      133.89      8.89 o 
  -2  11   4        0.46        0.75      1.69 o 
  -1  11   4      290.10      280.03      6.72 o 
   0  11   4        9.34       10.74      2.44 o 
   1  11   4      191.89      191.20      5.03 o 
   2  11   4       66.55       84.75      6.90 o 
   3  11   4       64.70       61.23     11.51 o 
   4  11   4       16.76        7.24      3.99 o 
   5  11   4        0.02       -2.11      4.14 o 
   6  11   4       39.98       37.84      6.51 o 
   7  11   4       39.44       44.59      7.71 o 
  -8  12   4        3.29        3.53      4.74 o 
  -7  12   4      314.87      287.54      9.83 o 
  -6  12   4      380.03      389.50      9.26 o 
  -5  12   4      377.29      363.12      8.69 o 
  -4  12   4      603.35      621.36     12.25 o 
  -3  12   4      770.76      752.05      8.62 o 
  -2  12   4     1962.01     2005.40     21.77 o 
  -1  12   4      289.39      297.72      6.37 o 
   0  12   4        5.57        8.87      2.09 o 
   1  12   4      156.07      161.82      3.80 o 
   2  12   4      252.19      243.65      5.58 o 
   3  12   4       21.86       19.82      4.74 o 
   4  12   4      512.20      485.36     11.11 o 
   5  12   4       61.23       75.92      7.88 o 
   6  12   4      244.84      240.03     11.17 o 
  -8  13   4        0.57        3.29      5.07 o 
  -7  13   4       37.84       30.03      5.54 o 
  -6  13   4       42.32       32.38      4.53 o 
  -5  13   4       59.85       67.01      5.91 o 
  -4  13   4       27.30       31.70      4.82 o 
  -3  13   4       29.39       32.57      2.23 o 
  -2  13   4      202.51      198.46      4.68 o 
  -1  13   4       17.88       18.49      3.06 o 
   0  13   4      454.69      439.13      6.36 o 
   1  13   4       26.86       36.73      2.75 o 
   2  13   4      143.62      158.88      4.18 o 
   3  13   4       60.97       73.25      5.27 o 
   4  13   4        9.28        3.79      4.08 o 
   5  13   4        2.94        2.99      4.92 o 
   6  13   4       17.08       14.63      6.40 o 
  -8  14   4       89.16       91.18      7.58 o 
  -7  14   4      132.36      143.99     10.63 o 
  -6  14   4        3.91        4.82      4.71 o 
  -5  14   4       10.38       11.49      4.97 o 
  -4  14   4        1.50        3.87      4.25 o 
  -3  14   4      188.09      173.32      3.69 o 
  -2  14   4       79.57       90.64      3.42 o 
  -1  14   4        2.27        6.66      3.46 o 
   0  14   4       18.48       18.69      2.59 o 
   1  14   4      198.61      198.48      4.51 o 
   2  14   4       89.41       81.21      3.57 o 
   3  14   4      114.18      127.05      6.84 o 
   4  14   4       62.01       62.67      6.24 o 
   5  14   4       52.35       62.86      7.10 o 
   6  14   4       85.85       98.07      7.86 o 
  -7  15   4        2.77        5.48      4.62 o 
  -6  15   4       30.27       36.22      6.38 o 
  -5  15   4       14.47       31.38      9.37 o 
  -4  15   4        9.54        5.02      4.20 o 
  -3  15   4       16.92       16.21      2.07 o 
  -2  15   4       93.81      107.31      4.03 o 
  -1  15   4      175.10      173.63      4.92 o 
   0  15   4       62.87       73.50      3.46 o 
   1  15   4       55.97       57.58      4.63 o 
   2  15   4        0.10       -2.05      2.05 o 
   3  15   4        0.66        0.27      4.47 o 
   4  15   4        8.93        5.73      4.97 o 
   5  15   4       15.69       15.97      5.62 o 
  -7  16   4      130.40      152.10      7.96 o 
  -6  16   4        9.28       15.67      6.33 o 
  -5  16   4        0.94        1.85      5.13 o 
  -4  16   4      209.08      207.01      8.03 o 
  -3  16   4       12.80       16.48      2.06 o 
  -2  16   4      109.87      121.45      4.07 o 
  -1  16   4      146.23      150.06      4.81 o 
   0  16   4      340.54      347.05      6.77 o 
   1  16   4      257.63      252.17      5.50 o 
   2  16   4        1.00        1.77      2.09 o 
   3  16   4      201.12      195.16     11.75 o 
   4  16   4      121.98      117.10      7.32 o 
   5  16   4       66.21       64.45      7.82 o 
  -6  17   4        3.90        0.61      5.35 o 
  -5  17   4       31.09       41.47      6.11 o 
  -4  17   4        6.01       12.31      5.08 o 
  -3  17   4        0.72        1.90      2.10 o 
  -2  17   4        0.52        2.73      2.42 o 
  -1  17   4      113.24      120.92      5.12 o 
   0  17   4       37.77       38.48      3.81 o 
   1  17   4       11.50       10.86      2.46 o 
   2  17   4        0.81        0.26      4.75 o 
   3  17   4      201.86      229.88     10.11 o 
   4  17   4       36.16       32.09      7.36 o 
  -6  18   4      193.44      191.52     10.20 o 
  -5  18   4      220.14      210.35     10.57 o 
  -4  18   4      314.18      302.90     10.66 o 
  -3  18   4       93.07      125.57      7.65 o 
  -2  18   4      172.92      186.74      6.28 o 
  -1  18   4       69.49       81.16      4.45 o 
   0  18   4      108.45       98.81      3.86 o 
   1  18   4      315.26      342.11     11.73 o 
   2  18   4      156.51      176.04     10.74 o 
   3  18   4       11.90       15.62      6.52 o 
  -5  19   4       31.51       30.84      6.83 o 
  -4  19   4       15.77       22.66      6.26 o 
  -3  19   4        3.47        6.82      4.66 o 
  -2  19   4       20.21       20.38      4.03 o 
  -1  19   4        1.25        4.05      4.36 o 
   0  19   4        0.84        1.81      2.41 o 
   1  19   4        3.27        2.68      5.66 o 
   2  19   4        0.15        4.33      6.61 o 
   3  19   4        1.31       -2.22      6.04 o 
  -4  20   4      110.49      126.59     14.88 o 
  -3  20   4        6.15        3.92      5.32 o 
  -2  20   4       79.34       98.91     15.86 o 
  -1  20   4       66.08       62.78      4.56 o 
   0  20   4      207.15      209.57      8.52 o 
   1  20   4      184.80      219.92     12.10 o 
   2  20   4       98.29       28.23     24.03 o 
  -2  21   4        2.60        3.89      5.16 o 
  -1  21   4        5.00       -0.07      3.26 o 
  -9   1   5      101.64      117.48     11.06 o 
  -8   1   5      343.72      329.18     13.73 o 
  -7   1   5      468.45      476.20      7.76 o 
  -6   1   5       21.30       16.01      2.19 o 
  -5   1   5     1022.68      888.74     12.77 o 
  -4   1   5      588.18      536.98      6.39 o 
  -3   1   5       98.03       86.69      2.91 o 
  -2   1   5     4612.40     4892.57    143.77 o 
  -1   1   5     1170.83     1047.23     10.53 o 
   0   1   5     2773.05     2691.17     20.01 o 
   1   1   5     2604.85     2632.89     23.64 o 
   2   1   5     1671.31     1678.38     15.99 o 
   3   1   5      385.49      359.01      5.31 o 
   4   1   5      462.30      481.68      6.35 o 
   5   1   5       60.00       65.97      4.80 o 
   6   1   5     1308.73     1335.81     47.68 o 
   7   1   5      230.01      215.13     16.40 o 
   8   1   5      150.77      156.08     14.49 o 
 -10   2   5       20.63       58.74     11.06 o 
  -8   2   5       29.43       21.39      4.85 o 
  -7   2   5        7.24        7.98      3.63 o 
  -6   2   5      174.09      176.47      6.08 o 
  -5   2   5        0.11        1.68      1.61 o 
  -4   2   5       55.67       66.76      1.98 o 
  -3   2   5       12.07       17.58      2.15 o 
  -2   2   5      775.31      680.58      7.12 o 
  -1   2   5     4143.16     4162.75     32.91 o 
   0   2   5      166.21      123.32      1.95 o 
   1   2   5      580.35      651.28      5.89 o 
   2   2   5     1920.07     2192.39     20.95 o 
   3   2   5     1175.04     1257.39     12.06 o 
   4   2   5      331.83      350.46      6.50 o 
   5   2   5      525.95      556.25      9.19 o 
   6   2   5       19.61        8.58      4.85 o 
   7   2   5        4.23        2.99      6.13 o 
   8   2   5      242.92      273.79     11.17 o 
 -10   3   5      144.16      168.98     14.88 o 
  -9   3   5      607.48      601.53     22.50 o 
  -8   3   5      103.93      105.25     15.26 o 
  -7   3   5        8.89        7.22      3.90 o 
  -6   3   5      737.18      694.49     15.98 o 
  -5   3   5      114.02      113.76      2.56 o 
  -4   3   5     2244.56     2287.40     21.94 o 
  -3   3   5     1103.63     1109.31     18.39 o 
  -2   3   5     1477.63     1382.85      9.76 o 
  -1   3   5      719.38      684.28      5.49 o 
   0   3   5     1284.37     1350.12     11.28 o 
   1   3   5     2604.73     2518.85     22.35 o 
   2   3   5      786.82      754.64      8.87 o 
   3   3   5      230.59      245.76      4.23 o 
   4   3   5      243.73      247.59      7.33 o 
   5   3   5     1036.21     1016.23     14.42 o 
   6   3   5      118.75      135.46      7.27 o 
   7   3   5      178.50      173.66     94.41 o 
 -10   4   5       19.19       16.78     17.93 o 
  -9   4   5       18.80      143.07     27.46 o 
  -8   4   5       18.31       16.90      6.03 o 
  -7   4   5      544.12      544.13     17.12 o 
  -6   4   5      783.80      747.69     12.99 o 
  -5   4   5        1.96        2.42      1.80 o 
  -4   4   5        2.41        4.13      1.16 o 
  -3   4   5     1132.33     1238.64     18.91 o 
  -2   4   5      101.62      134.40      1.65 o 
  -1   4   5     1110.53     1255.72     10.28 o 
   0   4   5      325.70      342.18      3.21 o 
   1   4   5      167.68      157.17      2.63 o 
   2   4   5     1183.05     1173.89     14.09 o 
   3   4   5        9.08        5.71      2.19 o 
   4   4   5     1796.52     1789.72     23.97 o 
   6   4   5       26.43       39.57      5.45 o 
   7   4   5       10.45       40.59     27.46 o 
 -10   5   5      136.56      134.42      9.82 o 
  -9   5   5      267.79      263.84      9.50 o 
  -8   5   5      110.40      107.74      6.79 o 
  -7   5   5       77.71       61.52      6.11 o 
  -6   5   5      595.18      591.80      8.09 o 
  -5   5   5     2463.21     2439.62     25.38 o 
  -4   5   5      573.02      565.74      6.42 o 
  -3   5   5     1900.40     2121.31     19.43 o 
  -2   5   5      631.90      526.98      4.64 o 
  -1   5   5     4537.66     4531.93     48.76 o 
   0   5   5       10.70        4.17      1.29 o 
   1   5   5      302.79      263.56      3.33 o 
   2   5   5      136.71      139.19      3.29 o 
   3   5   5     2189.47     2209.53     27.72 o 
   4   5   5       25.09       42.05     13.79 o 
   5   5   5      684.13      702.44     10.72 o 
   6   5   5       51.74       56.14      4.62 o 
   7   5   5       14.93       14.09      4.56 o 
 -10   6   5        0.78       -4.07      5.80 o 
  -9   6   5       11.01        9.98      3.79 o 
  -8   6   5       39.98       52.01      7.91 o 
  -7   6   5        4.26        5.39      2.70 o 
  -6   6   5      646.22      622.63      8.14 o 
  -5   6   5       25.75       21.61      2.11 o 
  -4   6   5      975.97     1097.12     21.89 o 
  -3   6   5     1475.48     1544.09     18.99 o 
  -2   6   5      526.31      520.05      4.72 o 
  -1   6   5     1988.34     2145.85     18.85 o 
   0   6   5     2963.50     3091.74     31.65 o 
   1   6   5       34.09       25.31      1.70 o 
   2   6   5      402.70      474.18      6.85 o 
   3   6   5      445.88      440.69      7.02 o 
   4   6   5      331.11      332.02     10.07 o 
   5   6   5        1.09        2.27      2.76 o 
   6   6   5       34.14       26.76      3.76 o 
   7   6   5       71.97      162.50     31.22 o 
 -10   7   5      114.59      111.75      8.43 o 
  -9   7   5       75.24       76.33      3.82 o 
  -8   7   5      945.47      875.21     11.59 o 
  -7   7   5     2770.21     2696.24     31.36 o 
  -6   7   5      830.17      840.74      9.88 o 
  -5   7   5      826.98      814.53     10.02 o 
  -4   7   5      760.15      810.48      9.24 o 
  -3   7   5     1586.03     1558.09     19.82 o 
  -2   7   5        5.33        2.79      1.34 o 
  -1   7   5     1342.59     1330.10     12.33 o 
   0   7   5      561.77      519.81      7.50 o 
   1   7   5      229.75      232.40      4.17 o 
   2   7   5     1945.76     1920.04     18.20 o 
   3   7   5     2866.28     2873.88     37.06 o 
   4   7   5     1912.38     1921.52     24.18 o 
   5   7   5       21.23       23.35      3.86 o 
   6   7   5       21.66       27.35      3.54 o 
   7   7   5      415.40      444.23     22.33 o 
 -10   8   5        1.85       -1.70      4.87 o 
  -9   8   5        2.25        4.98      4.45 o 
  -8   8   5        7.20        3.62      2.04 o 
  -7   8   5      205.17      190.86      4.62 o 
  -6   8   5      313.37      303.72      5.32 o 
  -5   8   5      103.46       96.34      3.42 o 
  -4   8   5      688.08      745.65      8.79 o 
  -3   8   5      498.39      515.96      6.05 o 
  -2   8   5     1018.15     1065.76     12.28 o 
  -1   8   5     1374.60     1462.56     12.99 o 
   0   8   5      281.93      287.94      4.39 o 
   1   8   5       90.32       86.33      3.49 o 
   2   8   5      317.97      307.36      4.76 o 
   3   8   5        0.30       -0.70      1.75 o 
   4   8   5      134.48      125.89      8.59 o 
   5   8   5        0.09        0.32      2.39 o 
   6   8   5       24.36       35.52      4.82 o 
   7   8   5        8.05       10.97      6.97 o 
  -9   9   5       14.74       15.90      4.51 o 
  -8   9   5      172.79      171.33      4.60 o 
  -7   9   5      688.59      686.49     10.71 o 
  -6   9   5     2057.12     1997.06     22.90 o 
  -5   9   5      313.02      312.54      5.54 o 
  -4   9   5     1657.62     1674.57     27.84 o 
  -3   9   5      568.78      520.02      6.41 o 
  -2   9   5     1258.12     1244.70     12.96 o 
  -1   9   5      641.07      592.96      6.06 o 
   0   9   5     3026.82     3063.92     32.94 o 
   1   9   5      336.29      362.97      9.00 o 
   2   9   5     1030.21     1021.88     12.61 o 
   3   9   5       36.34       36.56      3.89 o 
   4   9   5     1389.77     1294.12     15.30 o 
   5   9   5      178.11      178.16      4.42 o 
   6   9   5      223.96      221.63      9.91 o 
   7   9   5      360.41      346.92     13.42 o 
  -9  10   5        0.57        2.13      5.64 o 
  -8  10   5       47.08       55.91      5.01 o 
  -7  10   5      105.31       96.69      8.11 o 
  -6  10   5      483.43      447.16      8.45 o 
  -5  10   5      183.90      181.64      6.14 o 
  -4  10   5      661.67      712.36     10.92 o 
  -3  10   5       68.40       88.61      4.00 o 
  -2  10   5      129.89      147.59      3.86 o 
  -1  10   5      327.22      335.53      5.55 o 
   0  10   5     1976.31     1986.77     22.84 o 
   1  10   5       27.65       21.99      2.40 o 
   2  10   5       81.98       88.06      3.50 o 
   3  10   5      272.98      275.93      7.42 o 
   4  10   5      520.56      493.07     10.03 o 
   5  10   5        3.69        5.91      4.73 o 
   6  10   5       15.98       15.08      6.54 o 
  -9  11   5       82.62       97.23      6.49 o 
  -8  11   5      207.21      226.44      8.05 o 
  -7  11   5        4.91        3.68      3.83 o 
  -6  11   5      251.20      257.03      6.62 o 
  -5  11   5      174.78      166.56      5.59 o 
  -4  11   5       78.89       86.35      4.20 o 
  -3  11   5      153.38      147.65      3.34 o 
  -2  11   5      901.77      925.58     10.79 o 
  -1  11   5      474.21      468.90      6.96 o 
   0  11   5      413.56      399.62      5.72 o 
   1  11   5      113.50      132.57      3.63 o 
   2  11   5        2.68        4.68      1.87 o 
   3  11   5        1.61        4.92      3.39 o 
   4  11   5       72.22       78.20      5.92 o 
   5  11   5      825.43      882.74     16.73 o 
   6  11   5      402.03      396.14     12.01 o 
  -9  12   5       28.21       25.60      6.71 o 
  -8  12   5       12.77        9.77      4.59 o 
  -7  12   5       31.62       44.88      5.17 o 
  -6  12   5       12.05       11.50      3.62 o 
  -5  12   5       95.23      111.78      5.95 o 
  -4  12   5      498.48      524.11     11.95 o 
  -3  12   5       22.94       23.10      2.68 o 
  -2  12   5      192.04      199.08      5.04 o 
  -1  12   5       71.91       79.97      4.77 o 
   0  12   5       77.16       82.70      3.18 o 
   1  12   5      461.93      483.63      7.97 o 
   2  12   5       32.19       44.55      5.01 o 
   3  12   5       41.19       24.41      4.28 o 
   4  12   5       82.27       77.77      7.60 o 
   5  12   5        0.02        2.27      4.51 o 
   6  12   5        3.20        4.26      5.68 o 
  -8  13   5      246.58      271.73      9.36 o 
  -7  13   5      139.37      152.85      8.25 o 
  -6  13   5        5.90        4.33      4.45 o 
  -5  13   5       22.85       16.52      4.61 o 
  -4  13   5        3.91        8.50      3.53 o 
  -3  13   5     1069.18     1055.49     13.21 o 
  -2  13   5      312.82      345.67      6.22 o 
  -1  13   5      130.69      130.60      4.17 o 
   0  13   5       57.37       50.57      2.84 o 
   1  13   5      544.82      534.15      8.87 o 
   2  13   5      246.84      245.72      6.88 o 
   3  13   5      628.60      591.32     16.35 o 
   4  13   5       48.14       61.60      5.51 o 
   5  13   5      259.03      239.89      9.82 o 
   6  13   5       18.43       11.28     10.28 o 
  -8  14   5        8.46        6.06      5.26 o 
  -7  14   5      104.34      111.81      6.37 o 
  -6  14   5        6.23        4.36      4.46 o 
  -5  14   5      139.93      137.82      6.34 o 
  -4  14   5       98.97      107.15      7.19 o 
  -3  14   5      207.10      229.15      5.24 o 
  -2  14   5       35.41       38.32      3.21 o 
  -1  14   5      397.21      404.83      6.68 o 
   0  14   5      306.23      309.89      5.74 o 
   1  14   5       60.73       72.70      5.95 o 
   2  14   5        5.28        2.63      1.81 o 
   3  14   5      133.36      115.41      8.69 o 
   4  14   5        1.13        3.87      4.70 o 
   5  14   5        0.28       -2.08      5.20 o 
  -7  15   5      134.81      135.01      7.54 o 
  -6  15   5       39.62       41.82      6.33 o 
  -5  15   5      433.84      436.98     10.84 o 
  -4  15   5      491.79      491.57     13.28 o 
  -3  15   5      316.60      314.89      7.19 o 
  -2  15   5      289.22      296.89      6.70 o 
  -1  15   5      186.16      195.01      6.02 o 
   0  15   5      380.39      379.16      6.87 o 
   1  15   5      872.05      868.93     14.15 o 
   2  15   5      461.86      445.00      8.13 o 
   3  15   5      187.49      186.40      8.01 o 
   4  15   5       50.42       49.40      5.98 o 
   5  15   5        5.46        2.14      4.94 o 
  -7  16   5        8.82       10.85      5.96 o 
  -6  16   5       23.65       21.81      5.88 o 
  -5  16   5       21.65       26.82      5.27 o 
  -4  16   5        8.02       10.96      5.23 o 
  -3  16   5        0.39        0.53      2.68 o 
  -2  16   5       45.45       43.72      4.61 o 
  -1  16   5        2.89        4.11      3.41 o 
   0  16   5       48.11       50.61      3.26 o 
   1  16   5       80.24       77.89      4.88 o 
   2  16   5       41.55       46.90      8.56 o 
   3  16   5       55.65       54.17      7.06 o 
   4  16   5       47.43       70.39      7.38 o 
  -6  17   5        4.44        5.23      5.23 o 
  -5  17   5      490.89      489.62     12.78 o 
  -4  17   5      261.11      272.83      9.39 o 
  -3  17   5       36.14       42.32      4.27 o 
  -2  17   5        4.00        2.59      3.18 o 
  -1  17   5       49.20       57.02      3.91 o 
   0  17   5      491.05      491.74      8.52 o 
   1  17   5      215.60      209.70      7.10 o 
   2  17   5      113.74      113.50      7.94 o 
   3  17   5      144.30      155.40      7.83 o 
   4  17   5       62.18       66.40      7.04 o 
  -6  18   5       90.96      103.55      8.07 o 
  -5  18   5       29.36       24.69      5.94 o 
  -4  18   5       21.83       23.17      5.58 o 
  -3  18   5        0.03        1.41      2.36 o 
  -2  18   5       21.95       27.25      3.43 o 
  -1  18   5      121.07      113.84      4.80 o 
   0  18   5       25.95       21.65      3.29 o 
   1  18   5       37.67       37.30      5.88 o 
   2  18   5        0.06       -3.52      6.17 o 
   3  18   5       93.70       87.68      7.19 o 
  -5  19   5        6.95        7.98      6.10 o 
  -4  19   5       45.77       56.88      7.39 o 
  -3  19   5       52.82       62.32      6.01 o 
  -2  19   5      166.41      169.33      6.53 o 
  -1  19   5      127.71      124.01      4.49 o 
   0  19   5       37.61       47.06      4.64 o 
   1  19   5        2.37        4.29      4.39 o 
   2  19   5       41.73       49.08      7.56 o 
  -3  20   5       15.89       19.43      5.38 o 
  -2  20   5        3.03        2.88      6.00 o 
  -1  20   5       53.13       58.46      5.16 o 
   0  20   5       32.80       29.33      5.44 o 
   1  20   5       20.23       26.94      5.32 o 
  -8   0   6      535.36      516.42     15.45 o 
  -7   0   6      437.37      434.20      9.44 o 
  -6   0   6       67.43       72.76      3.63 o 
  -5   0   6     2353.87     2229.70     73.05 o 
  -4   0   6     1600.15     1582.47     22.69 o 
  -3   0   6     1308.40     1213.03     16.98 o 
  -2   0   6     2484.47     2684.95     44.69 o 
  -1   0   6     3942.13     3702.74     61.66 o 
   0   0   6     5327.67     5167.90     64.50 o 
   1   0   6     2697.88     2878.81     40.03 o 
   2   0   6        2.84        4.64      2.79 o 
   3   0   6      714.09      703.60     13.33 o 
   4   0   6       24.60       22.83      4.85 o 
   5   0   6     4888.24     4779.17     95.07 o 
   6   0   6      902.52      884.94     27.84 o 
   7   0   6      271.97      261.28     23.65 o 
 -10   1   6       33.95       36.24      9.54 o 
  -9   1   6      144.02      146.09     11.06 o 
  -8   1   6       22.02       20.70      4.59 o 
  -7   1   6       41.80       49.31      4.38 o 
  -6   1   6      692.44      672.08      9.02 o 
  -5   1   6      480.90      523.55      8.26 o 
  -4   1   6      122.99      164.95      3.30 o 
  -3   1   6       34.64       32.38      1.60 o 
  -2   1   6     1616.42     1642.17     19.74 o 
  -1   1   6     2603.49     2697.91     31.50 o 
   0   1   6      651.50      596.20      5.24 o 
   1   1   6        3.02        6.74      1.50 o 
   2   1   6       43.52       56.54      2.32 o 
   3   1   6      223.03      229.49      5.47 o 
   4   1   6        0.16       -0.11      2.57 o 
   5   1   6       30.82       44.31     10.09 o 
   6   1   6        0.04        2.80      4.30 o 
   7   1   6        5.83       11.64      5.64 o 
  -9   2   6      177.02      180.90      6.94 o 
  -8   2   6      698.44      653.02     20.22 o 
  -7   2   6     1051.31     1065.64     15.18 o 
  -6   2   6       56.60       51.11      3.69 o 
  -5   2   6      784.93      787.15      9.69 o 
  -4   2   6     1432.74     1368.07     12.03 o 
  -3   2   6     5193.55     5431.78     59.21 o 
  -2   2   6     2592.30     2626.64     25.54 o 
  -1   2   6      300.65      292.54      2.74 o 
   0   2   6      942.72      897.28      7.35 o 
   1   2   6     2727.35     2706.22     23.72 o 
   2   2   6      428.37      407.64      4.72 o 
   3   2   6      237.28      251.46     10.12 o 
   4   2   6       20.87       26.46      3.56 o 
   5   2   6      475.45      469.48     29.94 o 
   6   2   6      790.65      787.64     16.37 o 
   7   2   6      119.28      115.34     10.15 o 
 -10   3   6      107.23      114.93      8.89 o 
  -9   3   6        2.00       -1.53      6.87 o 
  -8   3   6       23.26       18.31      6.87 o 
  -7   3   6      149.97      180.54     16.48 o 
  -6   3   6      574.24      556.78      8.39 o 
  -5   3   6      267.11      306.15      5.69 o 
  -4   3   6       96.85      100.04      2.11 o 
  -3   3   6      101.12      101.29      2.27 o 
  -2   3   6     3305.05     3497.92     35.99 o 
  -1   3   6     1040.27     1041.78      7.27 o 
   0   3   6       33.25       45.90      2.14 o 
   1   3   6      828.55      896.57      8.35 o 
   2   3   6      112.47      130.08      2.78 o 
   3   3   6      519.03      535.23      7.44 o 
   4   3   6       23.74       29.78      3.20 o 
   5   3   6        0.36        0.13      2.93 o 
   6   3   6        2.46       -1.37      4.37 o 
   7   3   6        0.59       -1.27      4.66 o 
 -10   4   6      347.18      360.08     18.31 o 
  -9   4   6      517.32      497.39     28.99 o 
  -8   4   6      883.10      855.12     24.33 o 
  -7   4   6      374.71      371.73     10.13 o 
  -6   4   6      724.77      737.63      8.76 o 
  -5   4   6      457.81      465.07      6.95 o 
  -4   4   6     2067.28     2045.32     20.55 o 
  -3   4   6      342.08      371.33      3.97 o 
  -2   4   6     5223.72     5295.91     48.60 o 
  -1   4   6       92.94       85.09      1.98 o 
   0   4   6      703.34      677.70      5.64 o 
   1   4   6      547.49      465.01      5.02 o 
   2   4   6     1802.59     1825.99     19.95 o 
   3   4   6      372.73      356.92      5.73 o 
   4   4   6     1518.35     1564.80     18.77 o 
   5   4   6       13.61        5.27      3.29 o 
   6   4   6       44.63       54.52      5.57 o 
   7   4   6      129.06      130.20      7.10 o 
 -10   5   6        0.02       -9.54      9.54 o 
  -9   5   6       50.46       61.10      5.03 o 
  -8   5   6      200.76      204.11      5.11 o 
  -7   5   6       69.01       75.99      5.59 o 
  -6   5   6      128.04      135.19      3.48 o 
  -5   5   6       22.63       38.32      2.80 o 
  -4   5   6       29.01       33.32      2.05 o 
  -3   5   6        1.12        1.56      0.93 o 
  -2   5   6      493.01      546.10      4.79 o 
  -1   5   6      755.24      776.88     11.89 o 
   0   5   6       39.99       21.34      1.82 o 
   1   5   6       94.14       90.01      2.61 o 
   2   5   6      119.65      126.61      3.34 o 
   3   5   6       78.61       89.71      5.65 o 
   4   5   6        8.30        8.88      3.22 o 
   5   5   6       95.12      107.57     12.33 o 
   6   5   6       10.97        9.71      4.72 o 
   7   5   6        8.86       46.94     18.39 o 
 -10   6   6      205.97      225.57      8.87 o 
  -9   6   6       57.53       52.13      6.27 o 
  -8   6   6       21.62       16.28      2.73 o 
  -7   6   6       16.74       15.43      2.95 o 
  -6   6   6     2423.01     2427.48     26.29 o 
  -5   6   6      653.18      644.87     10.96 o 
  -4   6   6      909.89      927.48      9.96 o 
  -3   6   6        2.95       23.24      1.20 o 
  -2   6   6      626.86      599.53      5.55 o 
  -1   6   6     1280.36     1163.03     11.64 o 
   0   6   6     1973.49     1918.31     17.56 o 
   1   6   6      214.39      219.53      3.10 o 
   2   6   6     1311.88     1225.08     13.56 o 
   3   6   6      678.32      689.00     10.06 o 
   4   6   6     1400.11     1384.35     18.84 o 
   5   6   6      176.78      177.04      6.17 o 
   6   6   6        2.61        1.82      3.71 o 
   7   6   6      168.16      181.97      7.50 o 
 -10   7   6        5.36       27.83     14.04 o 
  -9   7   6        0.44        0.49      2.28 o 
  -8   7   6      245.11      231.17      5.34 o 
  -7   7   6      700.62      708.06      9.72 o 
  -6   7   6        0.85        0.84      1.96 o 
  -5   7   6      103.80       83.64      2.55 o 
  -4   7   6        7.49       16.57      5.94 o 
  -3   7   6       11.96       22.97      1.66 o 
  -2   7   6        9.50        5.18      1.63 o 
  -1   7   6     1260.25     1222.17     12.32 o 
   0   7   6      194.92      196.57      3.75 o 
   1   7   6       13.22       24.10      2.02 o 
   2   7   6       50.80       50.18      2.40 o 
   3   7   6      142.99      155.39      5.08 o 
   4   7   6       60.12       80.80      9.91 o 
   5   7   6        1.28        5.63      3.10 o 
   6   7   6        5.42        6.47      4.72 o 
   7   7   6       20.87       17.51      6.74 o 
 -10   8   6      107.72      115.69      7.33 o 
  -9   8   6        2.46        5.00      4.19 o 
  -8   8   6      138.36      113.18      3.61 o 
  -7   8   6      663.55      629.01      9.61 o 
  -6   8   6      634.16      606.51      7.95 o 
  -5   8   6      164.16      162.73      4.21 o 
  -4   8   6        5.58        3.94      1.44 o 
  -3   8   6     1334.78     1309.50     15.11 o 
  -2   8   6       80.82       98.67      3.29 o 
  -1   8   6     2504.40     2553.74     26.86 o 
   0   8   6      108.58      102.99      3.03 o 
   1   8   6      163.71      157.34      3.06 o 
   2   8   6      106.29      114.70      3.83 o 
   3   8   6      996.66     1018.78     11.98 o 
   4   8   6      148.59      130.01      4.30 o 
   5   8   6       10.14        8.32      2.78 o 
   6   8   6      142.55      137.33      7.16 o 
  -9   9   6        0.86       -1.30      4.10 o 
  -8   9   6       16.08       14.96      2.99 o 
  -7   9   6      255.73      242.14      5.19 o 
  -6   9   6      146.42      158.71      3.56 o 
  -5   9   6       69.12       79.09      2.75 o 
  -4   9   6        0.01        0.78      1.66 o 
  -3   9   6        0.66        1.40      1.66 o 
  -2   9   6      236.54      249.37      5.45 o 
  -1   9   6      213.12      218.96      3.86 o 
   0   9   6      287.75      301.13      4.84 o 
   1   9   6        7.01        7.98      2.07 o 
   2   9   6      174.83      176.24      4.12 o 
   3   9   6        9.87       37.41     14.27 o 
   4   9   6       31.04       28.74      3.81 o 
   5   9   6       93.55       99.51      4.36 o 
   6   9   6      188.89      178.38     25.86 o 
  -9  10   6      613.94      624.41     12.53 o 
  -8  10   6      650.79      623.99     12.28 o 
  -7  10   6      587.64      568.34      7.46 o 
  -6  10   6      138.84      130.79      3.10 o 
  -5  10   6      204.11      213.94      6.21 o 
  -4  10   6        2.29        1.29      2.28 o 
  -3  10   6      339.24      365.97      5.44 o 
  -2  10   6      398.78      386.63      6.27 o 
  -1  10   6     2920.03     2871.21     29.06 o 
   0  10   6       33.74       39.83      2.47 o 
   1  10   6      103.95      118.04      5.93 o 
   2  10   6       72.86       71.82      3.19 o 
   3  10   6     1032.92      988.16     15.66 o 
   4  10   6      332.47      339.32      8.38 o 
   5  10   6      105.40      123.48      7.47 o 
   6  10   6        1.46        0.49      4.61 o 
  -9  11   6       18.24       21.79      5.50 o 
  -8  11   6      155.36      149.87      6.50 o 
  -7  11   6      222.30      218.25      6.92 o 
  -6  11   6       38.44       41.10      3.95 o 
  -5  11   6      217.06      220.19      6.48 o 
  -4  11   6       49.69       63.46      2.64 o 
  -3  11   6        3.97        4.83      1.83 o 
  -2  11   6      220.61      244.09      5.07 o 
  -1  11   6     1135.50     1131.32     12.51 o 
   0  11   6        6.36        4.74      2.07 o 
   1  11   6      186.82      178.75      3.98 o 
   2  11   6        3.56        0.43      2.53 o 
   3  11   6        0.52        0.72      3.32 o 
   4  11   6       13.25       12.43      6.25 o 
   5  11   6       15.45       23.72      5.73 o 
   6  11   6        1.79       -0.18      4.76 o 
  -9  12   6      206.12      193.35      8.72 o 
  -8  12   6      448.89      432.40     11.67 o 
  -7  12   6        1.21        0.48      3.56 o 
  -6  12   6      163.19      162.12      8.54 o 
  -5  12   6       99.98      110.75      5.62 o 
  -4  12   6      238.63      231.14      5.33 o 
  -3  12   6      193.68      185.17      4.57 o 
  -2  12   6     2464.07     2399.63     37.31 o 
  -1  12   6      751.34      731.53      8.33 o 
   0  12   6      250.20      243.16      5.15 o 
   1  12   6      959.39      958.89     13.10 o 
   2  12   6      948.77      897.97     12.32 o 
   3  12   6       20.81       16.16      4.08 o 
   4  12   6       21.04       24.00      4.70 o 
   5  12   6      317.11      275.28     13.30 o 
  -8  13   6      119.41      117.85      7.32 o 
  -7  13   6        3.69        2.06      4.02 o 
  -6  13   6       28.29       18.46      4.63 o 
  -5  13   6      155.67      159.61      7.53 o 
  -4  13   6        3.09        5.57      2.08 o 
  -3  13   6        4.61        7.63      2.71 o 
  -2  13   6      105.59      106.80      4.23 o 
  -1  13   6       53.40       58.62      2.81 o 
   0  13   6      106.26       96.65      4.29 o 
   1  13   6        0.85        1.65      2.70 o 
   2  13   6      150.25      139.26      4.64 o 
   3  13   6       13.96       12.16      5.15 o 
   4  13   6        0.43        0.24      3.89 o 
   5  13   6       59.71       64.28      6.50 o 
  -8  14   6      104.32      106.67      7.19 o 
  -7  14   6      116.65      119.38      6.65 o 
  -6  14   6       33.89       33.20      4.83 o 
  -5  14   6      408.25      395.74     13.35 o 
  -4  14   6      987.28      971.66     28.30 o 
  -3  14   6      107.68      101.39      3.98 o 
  -2  14   6       86.14       88.42      3.94 o 
  -1  14   6       91.93       83.88      4.78 o 
   0  14   6      863.27      843.74     10.91 o 
   1  14   6      392.77      367.68      7.91 o 
   2  14   6      343.07      350.31      7.11 o 
   3  14   6        7.56       11.51      4.90 o 
   4  14   6       86.28       99.19      8.27 o 
   5  14   6       59.49       52.79      6.63 o 
  -7  15   6       52.13       52.61      6.17 o 
  -6  15   6       60.07       55.80      7.62 o 
  -5  15   6       68.77       70.80     14.62 o 
  -4  15   6       42.18       32.64      4.24 o 
  -3  15   6       40.15       36.12      3.18 o 
  -2  15   6        0.01        0.75      2.33 o 
  -1  15   6        3.29        3.15      2.27 o 
   0  15   6       22.95       15.73      2.86 o 
   1  15   6       31.26       35.55      3.60 o 
   2  15   6        6.74        4.19      1.91 o 
   3  15   6        0.01       -0.74      3.97 o 
   4  15   6       31.37       35.78      6.39 o 
  -7  16   6       94.42       74.84      6.19 o 
  -6  16   6       65.66       80.74      7.49 o 
  -5  16   6      326.70      324.31      9.73 o 
  -4  16   6      392.41      400.21      7.01 o 
  -3  16   6      322.73      330.02      7.47 o 
  -2  16   6       28.14       29.31      3.81 o 
  -1  16   6        3.80        3.73      2.40 o 
   0  16   6      315.57      330.31      7.17 o 
   1  16   6       13.83       14.28      3.43 o 
   2  16   6       62.63       85.90      8.59 o 
   3  16   6      103.78       97.08      7.93 o 
   4  16   6       63.69       52.06      6.59 o 
  -6  17   6       26.07       16.48      7.10 o 
  -5  17   6       46.65       53.92      6.97 o 
  -4  17   6        0.49        3.50      4.49 o 
  -3  17   6        0.10        0.24      2.94 o 
  -2  17   6       54.87       55.60      4.24 o 
  -1  17   6       60.13       63.57      3.52 o 
   0  17   6       12.54       10.41      3.72 o 
   1  17   6        3.76        4.98      2.22 o 
   2  17   6       10.87       20.49      5.39 o 
   3  17   6        0.01       -1.36      4.02 o 
  -5  18   6       45.49       59.67      7.43 o 
  -4  18   6       36.20       53.33      5.94 o 
  -3  18   6      499.79      498.74     15.31 o 
  -2  18   6      251.77      242.60      6.11 o 
  -1  18   6       68.95       67.61      4.14 o 
   0  18   6        9.60       10.78      3.78 o 
   1  18   6      270.33      290.15     11.01 o 
   2  18   6       33.18       32.68      6.92 o 
  -4  19   6       32.46       19.61      6.39 o 
  -3  19   6        0.75       -0.15      5.16 o 
  -2  19   6       60.24       56.98      5.21 o 
  -1  19   6      110.41      105.68      5.66 o 
   0  19   6        0.17        1.33      4.56 o 
   1  19   6       25.42       23.01      5.28 o 
  -3  20   6       12.10       13.36      5.45 o 
  -2  20   6       36.54       34.45      4.16 o 
  -1  20   6       61.76       58.12      6.30 o 
   0  20   6       82.04       86.14      6.48 o 
  -9   1   7      633.01      639.83     27.46 o 
  -8   1   7      829.35      803.92     21.74 o 
  -7   1   7      504.10      487.71     16.97 o 
  -6   1   7       20.65       25.13      2.98 o 
  -5   1   7     1625.69     1687.44     16.01 o 
  -4   1   7     2385.46     2365.32     22.80 o 
  -3   1   7     1490.46     1576.72     26.00 o 
  -2   1   7      735.48      796.20      6.96 o 
  -1   1   7     1459.32     1504.40     14.64 o 
   0   1   7     5205.41     5331.38     47.57 o 
   1   1   7     1453.18     1444.89     12.77 o 
   2   1   7      780.22      812.15      8.43 o 
   3   1   7      420.53      461.70      6.08 o 
   4   1   7      588.71      596.34      9.86 o 
   5   1   7      263.89      302.58      8.26 o 
   6   1   7      534.32      544.23     14.01 o 
   7   1   7      189.16      196.18     10.09 o 
  -9   2   7       74.53       68.43      6.33 o 
  -8   2   7       72.26       67.95      5.23 o 
  -7   2   7        6.24        7.42      2.62 o 
  -6   2   7        0.05       -0.20      1.48 o 
  -5   2   7      424.37      464.34      9.41 o 
  -4   2   7       89.00      105.01      1.54 o 
  -3   2   7     4362.88     4457.08     54.36 o 
  -2   2   7      110.53      106.42      3.74 o 
  -1   2   7       89.30       80.61      1.76 o 
   0   2   7      392.55      422.81      4.77 o 
   1   2   7        6.36        5.53      1.50 o 
   2   2   7        3.55        6.39      2.03 o 
   3   2   7        0.17        1.10      2.14 o 
   4   2   7      426.79      448.11     12.43 o 
   5   2   7        0.02        2.41      4.04 o 
   6   2   7        3.69        7.20      4.18 o 
   7   2   7       27.28       13.90     10.30 o 
 -10   3   7       11.93       13.60      5.79 o 
  -9   3   7      248.03      242.77     12.01 o 
  -8   3   7      836.96      845.39     11.58 o 
  -7   3   7       93.09       80.68      4.10 o 
  -6   3   7      342.23      348.10      6.61 o 
  -5   3   7      515.55      483.14      6.85 o 
  -4   3   7      515.82      496.40      6.14 o 
  -3   3   7      753.37      723.90     10.18 o 
  -2   3   7        2.51        9.66      1.19 o 
  -1   3   7      434.02      436.91      3.78 o 
   0   3   7      413.02      412.18      4.47 o 
   1   3   7     1089.53     1015.63      9.98 o 
   2   3   7     2173.52     2131.27     23.86 o 
   3   3   7     1919.39     1896.02     21.11 o 
   4   3   7       56.14       64.77      3.80 o 
   5   3   7      877.25      874.84     16.90 o 
   6   3   7      207.17      213.06      7.97 o 
   7   3   7      262.62      298.41     11.82 o 
 -10   4   7        0.42        0.92      5.10 o 
  -9   4   7        1.42       -0.53      3.18 o 
  -8   4   7        0.35        1.83      3.27 o 
  -7   4   7      339.04      341.39      6.52 o 
  -6   4   7       59.23       56.86      2.54 o 
  -5   4   7      594.59      586.51      7.53 o 
  -4   4   7     2052.55     2045.22     21.31 o 
  -3   4   7      477.22      525.32      4.76 o 
  -2   4   7      988.57      961.11      9.85 o 
  -1   4   7      179.54      201.49      2.78 o 
   0   4   7       87.59       78.22      1.99 o 
   1   4   7       91.59       89.14      2.48 o 
   2   4   7        0.00        2.21      2.60 o 
   3   4   7       18.91       18.03      4.37 o 
   4   4   7       46.05       49.15      3.87 o 
   5   4   7        0.74        3.71      6.19 o 
   6   4   7        3.44        4.33      5.36 o 
 -10   5   7      181.00      221.24     11.06 o 
  -9   5   7       64.00       94.07     11.95 o 
  -8   5   7       64.03       62.77      3.68 o 
  -7   5   7       44.95       46.92      3.36 o 
  -6   5   7     1956.49     1918.66     20.70 o 
  -5   5   7      579.49      560.51      5.87 o 
  -4   5   7      207.87      187.90      3.14 o 
  -3   5   7      237.49      207.38      3.31 o 
  -2   5   7     2398.43     2469.64     31.73 o 
  -1   5   7      754.75      720.30      6.43 o 
   0   5   7      215.44      188.39      2.80 o 
   1   5   7      848.82      876.14      8.47 o 
   2   5   7      282.62      280.09      5.41 o 
   3   5   7       24.54       21.10      3.48 o 
   4   5   7      258.82      257.44     14.87 o 
   5   5   7      154.60      150.85      5.88 o 
   6   5   7       23.18       20.35      4.53 o 
 -10   6   7       26.00       77.48     18.50 o 
  -9   6   7      131.44      120.12      5.12 o 
  -8   6   7       37.45       41.96      4.16 o 
  -7   6   7        6.48       11.22      2.42 o 
  -6   6   7       40.50       41.25      2.52 o 
  -5   6   7       92.41       99.05      2.38 o 
  -4   6   7        6.87       10.50      1.44 o 
  -3   6   7       57.69       65.52      1.73 o 
  -2   6   7      500.68      506.44      5.57 o 
  -1   6   7       73.04       67.03      2.10 o 
   0   6   7      108.58      147.11      2.92 o 
   1   6   7        6.49       12.33      3.71 o 
   2   6   7       12.93       15.16      2.67 o 
   3   6   7      800.02      783.86     11.10 o 
   4   6   7      175.54      186.98      6.10 o 
   5   6   7        3.17       18.35      9.17 o 
   6   6   7       16.46       19.64      4.34 o 
 -10   7   7       98.18       96.62      6.33 o 
  -9   7   7        8.80       14.55      3.53 o 
  -8   7   7       72.82       77.04      3.50 o 
  -7   7   7     1010.02      998.75     11.46 o 
  -6   7   7      560.47      526.60      6.67 o 
  -5   7   7      185.76      208.28      3.61 o 
  -4   7   7      483.90      465.54      5.15 o 
  -3   7   7      339.57      353.85      4.12 o 
  -2   7   7     1919.49     1945.42     19.19 o 
  -1   7   7      564.17      544.88      6.77 o 
   0   7   7       26.54       29.26      1.80 o 
   1   7   7       16.02       18.25      1.77 o 
   2   7   7        5.66        8.06      2.08 o 
   3   7   7       37.21       42.64      3.34 o 
   4   7   7      679.83      627.44      9.80 o 
   5   7   7       16.29       21.40      4.16 o 
   6   7   7       94.64      121.00      6.45 o 
 -10   8   7        0.57        1.46      4.21 o 
  -9   8   7        6.43        5.18      2.60 o 
  -8   8   7       32.41       38.56      4.05 o 
  -7   8   7        8.09       10.34      2.32 o 
  -6   8   7       34.28       48.49      2.82 o 
  -5   8   7      148.56      153.93      3.52 o 
  -4   8   7      169.81      183.11      3.66 o 
  -3   8   7      177.97      174.00      4.76 o 
  -2   8   7       36.51       40.46      2.67 o 
  -1   8   7        0.37        0.51      1.69 o 
   0   8   7       87.51       91.95      2.49 o 
   1   8   7      174.09      153.81      3.51 o 
   2   8   7      851.48      880.64     10.79 o 
   3   8   7      180.91      176.18      4.29 o 
   4   8   7        9.65       10.54      2.95 o 
   5   8   7       73.52       88.92      5.26 o 
   6   8   7        0.82        2.45      6.06 o 
  -9   9   7       10.36       11.60      3.91 o 
  -8   9   7      120.09      113.60      3.66 o 
  -7   9   7      431.59      455.41      6.81 o 
  -6   9   7       35.57       39.46      2.36 o 
  -5   9   7        8.27        7.90      2.07 o 
  -4   9   7       69.88       83.26      2.89 o 
  -3   9   7      641.02      609.41      7.63 o 
  -2   9   7      872.16      895.58     10.29 o 
  -1   9   7     1083.00     1036.37     14.11 o 
   0   9   7        4.19        4.40      2.37 o 
   1   9   7       42.94       38.69      2.37 o 
   2   9   7       97.06       86.80      3.32 o 
   3   9   7      499.55      457.84      7.40 o 
   4   9   7      167.16      173.14      5.19 o 
   5   9   7       49.17       59.87      3.83 o 
   6   9   7       46.16       39.27      5.64 o 
  -9  10   7        0.53       -4.50      5.57 o 
  -8  10   7       47.83       42.44      4.27 o 
  -7  10   7        0.81        1.75      2.39 o 
  -6  10   7      105.38      107.98      3.60 o 
  -5  10   7      255.08      265.21      7.44 o 
  -4  10   7        1.19        2.67      1.75 o 
  -3  10   7       26.49       20.89      2.32 o 
  -2  10   7      347.59      323.48      5.75 o 
  -1  10   7      555.52      526.46      6.76 o 
   0  10   7       44.07       43.33      2.56 o 
   1  10   7        7.03        4.59      1.97 o 
   2  10   7       15.94       28.41      3.64 o 
   3  10   7      310.40      273.27      7.72 o 
   4  10   7        0.38        1.64      3.68 o 
   5  10   7        0.37        0.44      4.45 o 
  -9  11   7      198.54      172.39      6.99 o 
  -8  11   7       29.80       36.81      5.62 o 
  -7  11   7      311.56      313.68      8.65 o 
  -6  11   7      417.27      436.99      8.71 o 
  -5  11   7      213.26      208.74      5.88 o 
  -4  11   7      394.74      398.73      6.93 o 
  -3  11   7      271.51      303.80      5.32 o 
  -2  11   7      382.52      392.85      5.77 o 
  -1  11   7      167.34      167.86      4.27 o 
   0  11   7      254.70      262.11      5.77 o 
   1  11   7      990.72      986.92     11.64 o 
   2  11   7      414.66      464.53      6.73 o 
   3  11   7      196.46      181.94      5.80 o 
   4  11   7      194.92      211.01      7.38 o 
   5  11   7       49.81       45.37      5.79 o 
  -9  12   7       12.13       12.12      5.01 o 
  -8  12   7       29.29       27.32      5.68 o 
  -7  12   7       65.04       70.81      8.42 o 
  -6  12   7        2.07        6.13      3.89 o 
  -5  12   7       33.17       30.38      4.33 o 
  -4  12   7        6.36        1.32      2.37 o 
  -3  12   7      135.09      128.21      3.99 o 
  -2  12   7       94.81      103.65      3.49 o 
  -1  12   7        0.00        0.02      2.08 o 
   0  12   7      123.16      124.57      4.21 o 
   1  12   7       81.71       73.56      3.75 o 
   2  12   7      453.54      420.01      6.77 o 
   3  12   7       74.69       79.31      5.21 o 
   4  12   7       25.48       24.31      4.58 o 
   5  12   7       40.70       49.64      5.67 o 
  -8  13   7      365.42      360.09      9.30 o 
  -7  13   7      179.76      174.85      7.55 o 
  -6  13   7      194.81      214.64      6.80 o 
  -5  13   7      411.32      409.71     10.77 o 
  -4  13   7      762.36      751.25     11.43 o 
  -3  13   7      335.15      354.92      6.49 o 
  -2  13   7        1.30        1.64      1.96 o 
  -1  13   7       74.77       60.37      3.84 o 
   0  13   7     1079.94     1059.05     14.89 o 
   1  13   7      408.21      425.33      7.58 o 
   2  13   7      454.42      443.37      7.02 o 
   3  13   7      118.24      121.57      6.71 o 
   4  13   7       34.35       30.63      5.15 o 
  -8  14   7        0.32        3.25      4.24 o 
  -7  14   7        5.71       10.41      4.35 o 
  -6  14   7      101.98      106.63      6.66 o 
  -5  14   7        0.00       -2.30      3.35 o 
  -4  14   7       72.72       77.27      3.46 o 
  -3  14   7      301.09      293.24      6.25 o 
  -2  14   7        0.61        3.12      2.16 o 
  -1  14   7      312.92      293.37      6.13 o 
   0  14   7       49.80       35.88      4.31 o 
   1  14   7       18.19       19.91      3.96 o 
   2  14   7        5.13        5.63      2.36 o 
   3  14   7        1.97        3.02      3.91 o 
   4  14   7        4.08        4.60      4.69 o 
  -7  15   7        1.63        8.04      4.11 o 
  -6  15   7       15.23       15.28      5.19 o 
  -5  15   7      216.37      212.16      8.29 o 
  -4  15   7      161.43      152.47      4.26 o 
  -3  15   7      231.16      227.42      6.13 o 
  -2  15   7       90.65       86.12      3.70 o 
  -1  15   7      471.18      475.29      8.10 o 
   0  15   7      539.74      529.06     10.22 o 
   1  15   7      221.79      213.13      5.92 o 
   2  15   7      101.89       86.25      5.53 o 
   3  15   7      109.84      118.90      6.09 o 
   4  15   7       46.68       60.31      8.56 o 
  -7  16   7       11.60       11.18      4.57 o 
  -6  16   7        0.15       -1.99      4.11 o 
  -5  16   7       14.64        8.22      4.23 o 
  -4  16   7       11.26       18.07      3.31 o 
  -3  16   7       35.91       37.75      3.81 o 
  -2  16   7        0.48       -1.08      2.82 o 
  -1  16   7      110.17      110.94      5.14 o 
   0  16   7        0.09        2.22      3.60 o 
   1  16   7        3.29        7.91      2.76 o 
   2  16   7       48.98       63.29      6.09 o 
   3  16   7        2.04        5.58      5.31 o 
  -6  17   7       31.44       27.57      5.40 o 
  -5  17   7      118.40      110.73      7.70 o 
  -4  17   7      111.10      115.95      5.91 o 
  -3  17   7       84.90       85.41      4.72 o 
  -2  17   7      176.50      189.46      7.00 o 
  -1  17   7       31.48       37.40      3.52 o 
   0  17   7      129.60      129.16      6.13 o 
   1  17   7      119.19      126.98      6.63 o 
   2  17   7       80.62       85.49      6.01 o 
  -5  18   7       29.27       22.60      6.24 o 
  -4  18   7        0.40       -0.21      3.91 o 
  -3  18   7        9.11        7.29      3.75 o 
  -2  18   7       66.79       68.37      4.57 o 
  -1  18   7       14.95       12.65      3.75 o 
   0  18   7        0.08        1.02      2.62 o 
   1  18   7        0.16       -1.83      4.70 o 
  -4  19   7       25.26       26.67      5.58 o 
  -3  19   7       71.43       74.65      7.59 o 
  -2  19   7       95.42       96.37      4.20 o 
  -1  19   7       37.33       36.04      5.13 o 
   0  19   7       37.93       47.95      5.86 o 
 -10   0   8      144.58      156.77     11.44 o 
  -8   0   8      834.21      820.47     21.74 o 
  -7   0   8     1198.01     1133.80     19.87 o 
  -6   0   8      182.61      192.90      7.65 o 
  -5   0   8     1140.76     1141.13     21.55 o 
  -4   0   8     2061.31     2093.52    116.56 o 
  -3   0   8     5388.68     5459.52    156.01 o 
  -2   0   8      279.53      329.34     11.60 o 
  -1   0   8     1290.23     1193.26     12.22 o 
   0   0   8     3563.60     3505.05     42.22 o 
   1   0   8      115.59       94.10      3.88 o 
   2   0   8      678.83      692.03     13.33 o 
   3   0   8     1061.38     1103.12     39.67 o 
   4   0   8      868.57      912.25     19.41 o 
   5   0   8       82.75      106.45      7.68 o 
   6   0   8      160.19      158.58      9.94 o 
 -10   1   8       44.55       49.59      8.77 o 
  -9   1   8       21.52       17.55      6.87 o 
  -8   1   8       14.23       10.72      3.12 o 
  -7   1   8       15.00       18.09      3.15 o 
  -6   1   8       28.21       31.45      2.13 o 
  -5   1   8        3.86        2.25      0.97 o 
  -4   1   8        3.57        3.96      0.94 o 
  -3   1   8      620.43      585.89     16.13 o 
  -2   1   8       83.98      100.00      1.63 o 
  -1   1   8       92.65      108.15      1.77 o 
   0   1   8       34.75       47.96      1.75 o 
   1   1   8       65.18       65.89      2.49 o 
   2   1   8       28.16       34.01      2.44 o 
   3   1   8       11.26       11.65      3.73 o 
   4   1   8       77.43       72.83      4.85 o 
   5   1   8        3.72        3.80      8.74 o 
   6   1   8        2.66        3.49      6.45 o 
  -9   2   8      285.54      295.03      9.16 o 
  -8   2   8      136.14      140.67      4.83 o 
  -7   2   8       63.95       69.13      4.71 o 
  -6   2   8      905.60      855.82      9.00 o 
  -5   2   8      839.36      838.53      8.21 o 
  -4   2   8     1914.71     1912.99     43.36 o 
  -3   2   8     2692.08     2473.92     27.75 o 
  -2   2   8     1280.39     1182.55     10.53 o 
  -1   2   8      280.14      277.15      2.91 o 
   0   2   8     1698.52     1664.19     15.17 o 
   1   2   8     3171.29     3154.28     30.79 o 
   2   2   8     1388.28     1374.07     14.02 o 
   3   2   8        3.69        3.01      2.96 o 
   4   2   8      146.00      155.54      8.14 o 
   5   2   8      445.03      448.12     10.95 o 
   6   2   8       94.88       91.44      8.24 o 
 -10   3   8        2.42        9.15      7.63 o 
  -9   3   8        3.61        3.11      2.76 o 
  -8   3   8        0.73        4.23      2.78 o 
  -7   3   8       14.14       14.25      2.24 o 
  -6   3   8       94.71       92.10      2.63 o 
  -5   3   8      422.10      442.67      6.40 o 
  -4   3   8       63.18       80.83      1.43 o 
  -3   3   8       10.77       10.64      1.60 o 
  -2   3   8      620.38      665.01      7.03 o 
  -1   3   8        0.54        0.55      0.83 o 
   0   3   8       33.75       43.09      2.39 o 
   1   3   8      277.44      274.09      4.55 o 
   2   3   8        0.28        0.66      2.02 o 
   3   3   8      193.79      195.32      4.72 o 
   4   3   8      376.73      370.58      9.21 o 
   5   3   8        6.17       15.09      5.81 o 
   6   3   8       33.61       49.71      7.33 o 
 -10   4   8       96.03       96.91      6.75 o 
  -9   4   8       25.31       19.81      5.50 o 
  -8   4   8      158.08      174.75      4.62 o 
  -7   4   8       13.22       19.37      2.35 o 
  -6   4   8      968.10      939.60     10.01 o 
  -5   4   8     1269.54     1261.03     20.98 o 
  -4   4   8      888.83      866.83      8.03 o 
  -3   4   8        5.15        8.88      2.07 o 
  -2   4   8     1333.63     1283.60     10.09 o 
  -1   4   8      188.84      195.52      3.60 o 
   0   4   8      348.42      347.27      5.74 o 
   1   4   8     1217.43     1240.02     12.05 o 
   2   4   8       95.72       96.45      3.36 o 
   3   4   8       16.96       29.38      4.77 o 
   4   4   8      142.82      137.54      5.77 o 
   5   4   8      598.46      594.92     12.81 o 
   6   4   8      145.94      138.75      8.10 o 
 -10   5   8      166.62      168.26      7.23 o 
  -9   5   8       47.06       38.82      4.00 o 
  -8   5   8      119.93      121.61      9.29 o 
  -7   5   8       27.00       30.47      2.43 o 
  -6   5   8       42.43       48.84      2.97 o 
  -5   5   8       59.62       69.68      1.87 o 
  -4   5   8        5.33        4.30      1.22 o 
  -3   5   8       81.39       67.56      1.65 o 
  -2   5   8        0.01        0.89      1.08 o 
  -1   5   8        2.05        1.50      1.14 o 
   0   5   8       14.35       12.56      1.44 o 
   1   5   8       70.83       69.90      2.50 o 
   2   5   8      348.20      353.16      6.00 o 
   3   5   8       35.21       35.35      4.32 o 
   4   5   8       28.17       17.08      5.76 o 
   5   5   8        2.66        6.71      4.24 o 
   6   5   8       17.21       17.63      4.76 o 
 -10   6   8       33.25       60.52     19.40 o 
  -9   6   8       44.50       45.92      3.24 o 
  -8   6   8      460.78      456.67      6.64 o 
  -7   6   8      967.10      943.60     11.33 o 
  -6   6   8       10.32       10.84      2.04 o 
  -5   6   8       20.00       14.08      1.62 o 
  -4   6   8       71.51       73.50      1.92 o 
  -3   6   8      219.16      202.09      3.24 o 
  -2   6   8      975.27     1057.25      9.98 o 
  -1   6   8     1623.77     1592.10     19.68 o 
   0   6   8       34.81       28.98      2.45 o 
   1   6   8      213.21      213.48      3.35 o 
   2   6   8        6.02        7.55      2.73 o 
   3   6   8     1641.91     1604.69     19.98 o 
   4   6   8      284.40      280.84      6.39 o 
   5   6   8       66.53       74.56      4.86 o 
   6   6   8      199.61      202.80      6.99 o 
 -10   7   8       34.11       23.66      5.06 o 
  -9   7   8        1.80        0.36      2.72 o 
  -8   7   8       68.17       66.52      4.63 o 
  -7   7   8       28.78       26.07      2.96 o 
  -6   7   8       29.88       26.29      2.35 o 
  -5   7   8      518.91      513.22      6.24 o 
  -4   7   8       21.22       12.72      1.78 o 
  -3   7   8       44.62       49.54      1.73 o 
  -2   7   8      393.40      395.11      9.52 o 
  -1   7   8      251.84      285.62      4.41 o 
   0   7   8       64.85       69.77      3.09 o 
   1   7   8      133.31      139.55      3.15 o 
   2   7   8      131.29      139.07      5.12 o 
   3   7   8      198.11      167.57      8.07 o 
   4   7   8      148.01      142.99      5.26 o 
   5   7   8        6.09        6.89      3.63 o 
 -10   8   8       63.62       60.85      5.03 o 
  -9   8   8      127.72      126.87      5.09 o 
  -8   8   8       90.74       97.74      3.65 o 
  -7   8   8      720.41      686.26     10.64 o 
  -6   8   8       36.07       40.13      2.76 o 
  -5   8   8       88.44       85.79      2.58 o 
  -4   8   8       12.19       19.54      2.56 o 
  -3   8   8      376.06      355.57      7.41 o 
  -2   8   8     1720.06     1652.59     19.59 o 
  -1   8   8     1333.36     1337.71     14.44 o 
   0   8   8        2.30        1.71      1.59 o 
   1   8   8       45.02       45.36      2.46 o 
   2   8   8      840.48      847.66     10.23 o 
   3   8   8      790.94      731.55     10.27 o 
   4   8   8      165.62      166.10      6.73 o 
   5   8   8       18.92       15.77      3.85 o 
  -9   9   8      111.24      103.22      6.10 o 
  -8   9   8      379.91      372.80      6.63 o 
  -7   9   8        0.64        0.69      1.91 o 
  -6   9   8        1.38        1.71      1.83 o 
  -5   9   8       20.85       27.91      2.55 o 
  -4   9   8        0.07        1.17      1.57 o 
  -3   9   8      142.88      162.97      3.51 o 
  -2   9   8      104.59      107.87      3.01 o 
  -1   9   8      109.14      107.08      3.86 o 
   0   9   8        0.29        1.29      1.84 o 
   1   9   8       85.36       76.50      3.12 o 
   2   9   8      279.14      290.33      6.98 o 
   3   9   8       76.52       69.92      4.04 o 
   4   9   8        2.14        2.96      3.26 o 
   5   9   8        6.99        6.95      4.79 o 
  -9  10   8       95.00      103.17      5.47 o 
  -8  10   8       10.41        6.78      2.35 o 
  -7  10   8       61.00       65.10      3.22 o 
  -6  10   8      537.60      546.84      8.93 o 
  -5  10   8     1097.85     1148.42     17.12 o 
  -4  10   8      737.10      680.46     13.54 o 
  -3  10   8       13.04       12.63      1.79 o 
  -2  10   8       10.61        6.87      2.08 o 
  -1  10   8       42.84       44.28      2.79 o 
   0  10   8      724.09      718.83      8.35 o 
   1  10   8      295.19      309.44      5.16 o 
   2  10   8      229.60      208.69      5.91 o 
   3  10   8      353.46      337.02      8.57 o 
   4  10   8      252.80      267.40      8.38 o 
   5  10   8        4.24        7.85      5.49 o 
  -9  11   8       17.19       22.98      4.36 o 
  -8  11   8       10.67        8.40      3.82 o 
  -7  11   8      129.62      123.04      3.79 o 
  -6  11   8      198.78      212.82      5.81 o 
  -5  11   8      162.59      165.85      6.00 o 
  -4  11   8        4.58        6.30      2.09 o 
  -3  11   8       29.47       29.75      2.33 o 
  -2  11   8        3.81        7.03      2.23 o 
  -1  11   8      354.15      375.22      6.19 o 
   0  11   8      106.92      109.25      3.27 o 
   1  11   8       19.17       24.74      4.45 o 
   2  11   8      264.42      259.01      6.19 o 
   3  11   8       17.22       15.46      3.74 o 
   4  11   8        6.96       10.25      4.66 o 
   5  11   8       46.33       45.77     12.97 o 
  -8  12   8       11.52        8.71      4.20 o 
  -7  12   8       26.12       34.31      4.73 o 
  -6  12   8      276.49      270.11     10.28 o 
  -5  12   8      643.96      631.57     11.78 o 
  -4  12   8      130.83      114.56      3.73 o 
  -3  12   8      217.22      228.63      4.29 o 
  -2  12   8      125.12      161.22      4.28 o 
  -1  12   8        3.61        6.00      2.69 o 
   0  12   8      317.94      294.99      5.93 o 
   1  12   8      620.16      591.70      9.04 o 
   2  12   8      194.70      190.42      6.27 o 
   3  12   8       72.54       79.31      7.24 o 
   4  12   8       79.42       82.96      5.97 o 
  -8  13   8      159.21      144.99      7.67 o 
  -7  13   8        6.15        6.48      3.40 o 
  -6  13   8        0.07        0.15      2.99 o 
  -5  13   8       55.30       52.33      5.77 o 
  -4  13   8        9.05        7.62      2.46 o 
  -3  13   8       37.92       49.90      3.21 o 
  -2  13   8      129.78      136.59      4.65 o 
  -1  13   8        7.38        9.24      2.87 o 
   0  13   8       12.60       15.21      2.99 o 
   1  13   8        0.45       -1.05      2.62 o 
   2  13   8        0.45        4.82      3.60 o 
   3  13   8        1.40        0.33      3.49 o 
   4  13   8       88.44      101.57      8.07 o 
  -8  14   8      294.06      307.44      9.30 o 
  -7  14   8      138.90      132.95      6.84 o 
  -6  14   8      175.28      177.23     12.19 o 
  -5  14   8       88.06       90.51      5.33 o 
  -4  14   8      304.96      328.71      5.81 o 
  -3  14   8      552.25      541.01      8.91 o 
  -2  14   8      449.20      435.05      7.21 o 
  -1  14   8      430.93      421.65      7.68 o 
   0  14   8      193.04      198.38      4.97 o 
   1  14   8      393.03      363.57      8.47 o 
   2  14   8      142.07      142.67      6.06 o 
   3  14   8       70.96       89.78      6.84 o 
  -7  15   8        0.12        1.21      3.56 o 
  -6  15   8      117.89      117.45      6.94 o 
  -5  15   8        1.61        2.95      3.92 o 
  -4  15   8      338.68      337.00      6.25 o 
  -3  15   8        9.92       12.27      3.00 o 
  -2  15   8        2.76        4.51      2.74 o 
  -1  15   8       97.77       86.58      4.82 o 
   0  15   8        2.77        4.58      2.90 o 
   1  15   8        3.60        6.62      3.30 o 
   2  15   8       51.33       52.46      5.32 o 
   3  15   8        1.76        4.02      4.07 o 
  -7  16   8       44.56       17.90      9.92 o 
  -6  16   8       68.73       88.23     17.29 o 
  -5  16   8       77.49       81.70      5.36 o 
  -4  16   8      315.90      317.34      6.56 o 
  -3  16   8      390.55      369.56      6.81 o 
  -2  16   8       47.42       49.07      6.51 o 
  -1  16   8      477.73      458.97      9.26 o 
   0  16   8      684.30      684.15     14.17 o 
   1  16   8       62.40       75.44      5.04 o 
   2  16   8       24.94       25.66      4.85 o 
  -6  17   8       29.41       22.71      5.09 o 
  -5  17   8        0.05        1.15      4.45 o 
  -4  17   8        3.41        2.08      2.74 o 
  -3  17   8        4.45        4.24      2.95 o 
  -2  17   8       10.37        7.01      3.01 o 
  -1  17   8        1.20        0.33      3.07 o 
   0  17   8        5.48        7.55      2.98 o 
   1  17   8        6.28        7.38      4.03 o 
  -5  18   8       44.20       49.72      8.03 o 
  -4  18   8       42.34       41.53      4.84 o 
  -3  18   8      215.66      211.10      5.35 o 
  -2  18   8       21.56       16.87      3.53 o 
  -1  18   8       13.60       13.42      3.70 o 
   0  18   8       12.81        5.46      3.16 o 
  -3  19   8       36.57       29.81      4.45 o 
  -2  19   8        0.16       -3.13      3.13 o 
  -1  19   8        5.04        4.42      3.33 o 
 -10   1   9      217.08      245.26     12.59 o 
  -9   1   9      212.24      220.48      7.28 o 
  -8   1   9      361.36      368.86      7.18 o 
  -7   1   9       10.11        9.76      2.21 o 
  -6   1   9      570.96      611.08      7.04 o 
  -5   1   9     1374.11     1302.09     10.69 o 
  -4   1   9     2276.66     2165.55     57.86 o 
  -3   1   9        2.35        4.83      3.08 o 
  -2   1   9       33.51       35.30      2.19 o 
  -1   1   9      416.27      371.11      4.06 o 
   0   1   9      516.38      479.30      4.74 o 
   1   1   9      931.35      956.32      9.36 o 
   2   1   9      688.00      683.36     10.56 o 
   3   1   9      239.58      261.64      5.58 o 
   4   1   9      193.93      203.24      6.37 o 
   5   1   9      183.35      189.55     13.54 o 
 -10   2   9       11.48        8.39      4.59 o 
  -9   2   9       59.12       57.46      5.79 o 
  -8   2   9        0.49        1.87      2.85 o 
  -7   2   9        0.04        0.18      1.54 o 
  -6   2   9       48.93       62.72      2.26 o 
  -5   2   9       29.69       23.41      3.23 o 
  -4   2   9       52.54       57.82      2.10 o 
  -3   2   9      199.20      174.01      4.24 o 
  -2   2   9        2.36        2.24      1.07 o 
  -1   2   9       93.54       92.00      1.83 o 
   0   2   9        0.30        1.51      1.51 o 
   1   2   9      447.00      440.90      5.39 o 
   2   2   9       50.13       55.81      3.74 o 
   3   2   9      212.87      208.01      5.14 o 
   4   2   9      243.79      238.55      6.20 o 
   5   2   9       27.03       29.27      6.78 o 
 -10   3   9       53.10       52.63      6.29 o 
  -9   3   9      669.96      674.84     11.52 o 
  -8   3   9      410.72      436.24      7.26 o 
  -7   3   9      759.70      730.32      9.28 o 
  -6   3   9      611.99      604.19      6.15 o 
  -5   3   9      742.31      748.75      7.53 o 
  -4   3   9      640.80      581.83      7.23 o 
  -3   3   9     1384.96     1419.25     17.94 o 
  -2   3   9      854.60      861.89      9.21 o 
  -1   3   9      352.48      343.06      3.06 o 
   0   3   9      761.70      767.60      8.09 o 
   1   3   9      120.82      118.16      3.44 o 
   2   3   9      146.48      151.32      5.02 o 
   3   3   9      136.59      135.86      5.07 o 
   4   3   9      631.12      602.83     12.87 o 
   5   3   9      195.87      195.16      9.20 o 
 -10   4   9       11.73        1.68      4.02 o 
  -9   4   9        0.06        1.68      2.52 o 
  -8   4   9        4.43        5.55      2.47 o 
  -7   4   9      467.00      496.22      6.55 o 
  -6   4   9       10.44        9.12      1.54 o 
  -5   4   9        6.89        4.65      1.19 o 
  -4   4   9      112.78      134.38      3.85 o 
  -3   4   9       23.83       21.86      1.76 o 
  -2   4   9      289.34      327.10      5.55 o 
  -1   4   9      845.43      865.02      7.21 o 
   0   4   9      416.65      423.70      6.79 o 
   1   4   9      149.67      145.94      3.55 o 
   2   4   9      507.86      526.32      7.47 o 
   3   4   9      875.10      883.60     13.87 o 
   4   4   9        0.18       -3.74      5.49 o 
   5   4   9      157.19      153.95      7.20 o 
 -10   5   9       60.82       61.04     10.57 o 
  -9   5   9      242.68      238.19      5.40 o 
  -8   5   9       30.37       25.79      3.88 o 
  -7   5   9      452.21      440.97      7.17 o 
  -6   5   9       80.04       90.58      2.39 o 
  -5   5   9       29.55       30.88      1.47 o 
  -4   5   9        1.84        2.60      0.77 o 
  -3   5   9      964.15      972.49     16.69 o 
  -2   5   9     1602.39     1540.36     13.11 o 
  -1   5   9     2486.83     2572.21     24.59 o 
   0   5   9      366.05      394.86      4.69 o 
   1   5   9      233.57      240.73      4.04 o 
   2   5   9      493.47      479.68      7.23 o 
   3   5   9      277.24      260.14     15.87 o 
   4   5   9      119.57      129.19      5.07 o 
   5   5   9      329.36      331.88      9.99 o 
 -10   6   9       46.59       33.34      6.94 o 
  -9   6   9       83.08       79.25      9.30 o 
  -8   6   9        0.02       -0.86      2.16 o 
  -7   6   9       16.44        9.86      2.07 o 
  -6   6   9        1.10        3.25      1.45 o 
  -5   6   9       17.38       11.94      1.41 o 
  -4   6   9      135.93      125.98      5.00 o 
  -3   6   9       14.38       11.27      1.02 o 
  -2   6   9      438.55      433.55      4.34 o 
  -1   6   9       53.28       52.14      1.74 o 
   0   6   9       32.61       35.83      2.12 o 
   1   6   9       19.40       16.01      2.03 o 
   2   6   9       46.57       58.51      5.66 o 
   3   6   9       43.84       47.36      4.08 o 
   4   6   9       70.84       69.89      5.69 o 
   5   6   9       23.76       28.29      4.90 o 
 -10   7   9       39.22       37.21      4.26 o 
  -9   7   9       21.78       20.33      3.23 o 
  -8   7   9      235.33      237.78      4.91 o 
  -7   7   9      531.15      526.31      6.59 o 
  -6   7   9        1.37        1.00      1.43 o 
  -5   7   9       27.26       30.40      1.62 o 
  -4   7   9      215.80      191.75      4.44 o 
  -3   7   9      542.39      545.78      6.60 o 
  -2   7   9      362.80      359.99      5.12 o 
  -1   7   9      153.12      147.08      2.86 o 
   0   7   9      165.58      168.51      3.35 o 
   1   7   9      321.03      308.98      4.52 o 
   2   7   9      141.94      136.53      4.24 o 
   3   7   9      688.12      688.54     10.71 o 
   4   7   9       27.39       33.77      4.32 o 
   5   7   9        4.43        3.08      3.78 o 
  -9   8   9       27.42       25.67      2.86 o 
  -8   8   9        0.05        0.09      2.31 o 
  -7   8   9       97.99       98.83      3.23 o 
  -6   8   9        0.30        1.69      1.69 o 
  -5   8   9      222.79      204.66      3.69 o 
  -4   8   9       55.28       47.65      3.50 o 
  -3   8   9      119.57      137.75      3.86 o 
  -2   8   9        8.44       17.78      4.60 o 
  -1   8   9      305.22      319.33      4.63 o 
   0   8   9       18.41       20.93      2.11 o 
   1   8   9      140.30      137.59      4.07 o 
   2   8   9        0.10       -0.61      2.35 o 
   3   8   9      121.61      120.54      4.59 o 
   4   8   9        6.83       10.10      3.88 o 
   5   8   9        2.47        3.71      3.66 o 
  -9   9   9       22.70       18.10      3.82 o 
  -8   9   9       77.36       77.71      4.66 o 
  -7   9   9      315.92      315.82      5.68 o 
  -6   9   9      337.59      328.42      5.04 o 
  -5   9   9      160.17      159.28      3.74 o 
  -4   9   9      166.24      167.57      3.54 o 
  -3   9   9      310.13      332.99      7.86 o 
  -2   9   9     1029.78     1077.01     13.30 o 
  -1   9   9       12.39       11.04      2.08 o 
   0   9   9      592.75      555.28      7.26 o 
   1   9   9      306.24      319.60      5.08 o 
   2   9   9      130.28      149.29      5.05 o 
   3   9   9      189.90      201.32      5.20 o 
   4   9   9       48.39       48.93      4.02 o 
  -9  10   9        4.31        0.00      2.91 o 
  -8  10   9       44.01       43.24      3.75 o 
  -7  10   9        4.91        1.92      2.22 o 
  -6  10   9       44.41       37.49      3.32 o 
  -5  10   9        0.09        0.77      1.77 o 
  -4  10   9        9.34        9.84      1.87 o 
  -3  10   9      195.78      182.33      3.27 o 
  -2  10   9      218.12      200.07      4.13 o 
  -1  10   9       51.13       48.05      2.45 o 
   0  10   9       55.35       65.02      4.44 o 
   1  10   9       19.77       12.89      2.81 o 
   2  10   9      336.96      333.01      8.02 o 
   3  10   9       39.80       40.12      5.29 o 
   4  10   9       24.84       24.15      5.30 o 
  -9  11   9       25.71       18.72      4.70 o 
  -8  11   9        5.07        4.89      3.56 o 
  -7  11   9       36.17       35.89      3.24 o 
  -6  11   9      751.06      776.60     12.28 o 
  -5  11   9      400.80      387.75     12.36 o 
  -4  11   9      245.24      233.08      5.35 o 
  -3  11   9      100.03      103.02      2.87 o 
  -2  11   9      581.21      555.15      8.76 o 
  -1  11   9      656.71      632.45      8.91 o 
   0  11   9      233.54      230.68      4.34 o 
   1  11   9      209.13      228.67      5.92 o 
   2  11   9      301.68      300.80      6.75 o 
   3  11   9       43.58       46.34      5.21 o 
   4  11   9      137.68      122.98      6.60 o 
  -8  12   9        0.01       -0.50      3.21 o 
  -7  12   9      116.18      122.61      6.18 o 
  -6  12   9        9.51       13.28      4.02 o 
  -5  12   9      159.39      150.13      6.80 o 
  -4  12   9        0.14       -0.47      2.04 o 
  -3  12   9       53.90       62.20      3.21 o 
  -2  12   9      402.08      377.43      6.29 o 
  -1  12   9       22.21       14.14      2.65 o 
   0  12   9        0.40        1.16      2.12 o 
   1  12   9        2.89        2.58      2.41 o 
   2  12   9      179.61      177.62      6.68 o 
   3  12   9       41.03       37.92      4.97 o 
  -8  13   9       87.89      101.16      7.93 o 
  -7  13   9       44.85       45.79      4.08 o 
  -6  13   9      102.28      105.90      5.61 o 
  -5  13   9      381.00      365.52      6.79 o 
  -4  13   9      248.80      236.03      4.40 o 
  -3  13   9      275.88      257.57      4.62 o 
  -2  13   9       26.22       27.12      3.37 o 
  -1  13   9      157.59      159.59      5.09 o 
   0  13   9       99.71      112.18      3.87 o 
   1  13   9      233.48      236.87      5.11 o 
   2  13   9       99.76       93.27      5.41 o 
   3  13   9       79.77       81.28      5.70 o 
  -7  14   9       26.96       26.74      3.98 o 
  -6  14   9        0.38        4.26      3.71 o 
  -5  14   9        0.06        1.32      3.11 o 
  -4  14   9        4.89        0.70      2.03 o 
  -3  14   9      284.95      258.74      5.41 o 
  -2  14   9       16.15       25.77      3.13 o 
  -1  14   9        0.20       -1.59      2.97 o 
   0  14   9       69.80       69.52      3.40 o 
   1  14   9      106.85       93.92      4.73 o 
   2  14   9       59.16       50.85      4.87 o 
   3  14   9        1.38       -1.11      3.73 o 
  -7  15   9       65.23       65.10      5.48 o 
  -6  15   9        9.51        9.45      3.89 o 
  -5  15   9      136.67      134.10      6.30 o 
  -4  15   9      102.72      108.23      3.72 o 
  -3  15   9      135.33      140.44      4.59 o 
  -2  15   9        7.99        8.80      2.81 o 
  -1  15   9       62.40       62.79      4.51 o 
   0  15   9       92.04       90.07      4.00 o 
   1  15   9       62.63       56.85      4.01 o 
   2  15   9       68.30       65.81      5.55 o 
  -6  16   9        1.61        1.66      5.22 o 
  -5  16   9        3.96        2.71      3.38 o 
  -4  16   9       38.07       47.60      3.50 o 
  -3  16   9        1.78       -0.27      2.23 o 
  -2  16   9       17.15       11.51      3.07 o 
  -1  16   9        9.87       12.41      4.40 o 
   0  16   9       35.06       39.70      4.70 o 
   1  16   9        0.96       -0.28      3.56 o 
  -5  17   9       25.66       34.93      5.90 o 
  -4  17   9      189.28      196.58      5.88 o 
  -3  17   9       23.65       32.30      3.23 o 
  -2  17   9        9.86       10.01      3.48 o 
  -1  17   9      213.11      199.25      6.81 o 
   0  17   9       27.69       21.07      3.48 o 
  -4  18   9       26.62       26.85      3.99 o 
  -3  18   9        0.86        1.87      2.83 o 
  -2  18   9        6.65        7.74      3.40 o 
  -1  18   9        8.60        5.69      3.38 o 
 -10   0  10      231.85      252.51     11.82 o 
  -9   0  10       78.72       56.60     45.20 o 
  -8   0  10       27.09       32.78      3.97 o 
  -7   0  10      152.11      161.21      4.19 o 
  -6   0  10      637.93      660.80     14.80 o 
  -5   0  10     1705.83     2696.16    592.18 o 
  -4   0  10     3440.13     3359.32     89.26 o 
  -3   0  10       87.19       83.40      5.93 o 
  -2   0  10       53.27       56.83      6.76 o 
  -1   0  10      758.36      794.48      9.05 o 
   0   0  10      630.52      616.33      7.84 o 
   1   0  10      248.53      267.32      5.65 o 
   2   0  10      150.41      149.40      5.20 o 
   3   0  10       63.91       80.22      6.32 o 
   4   0  10      149.43      159.54     10.09 o 
   5   0  10      158.59      174.32     23.65 o 
 -10   1  10        0.28       -1.14      3.78 o 
  -9   1  10        7.70       30.09     10.90 o 
  -8   1  10      109.38      117.03      3.56 o 
  -7   1  10      283.89      290.96      4.13 o 
  -6   1  10       11.13       10.73      1.13 o 
  -5   1  10       17.84       24.52      1.49 o 
  -4   1  10       31.97       36.36      6.87 o 
  -3   1  10        0.33       -1.62      3.61 o 
  -2   1  10       71.13       76.01      2.96 o 
  -1   1  10       68.99       72.11      2.24 o 
   0   1  10       53.26       51.92      2.07 o 
   1   1  10      361.22      380.57      5.48 o 
   2   1  10      255.60      258.39      5.49 o 
   3   1  10        7.93        2.86      3.27 o 
   4   1  10       59.27       62.76      6.00 o 
   5   1  10       60.93       78.07      6.82 o 
 -10   2  10      102.30       85.09     49.01 o 
  -9   2  10      123.81      140.95     10.13 o 
  -8   2  10       47.63       61.36      3.05 o 
  -7   2  10      214.46      225.18      4.09 o 
  -6   2  10       75.07       55.04      8.50 o 
  -5   2  10        3.80        2.80      1.64 o 
  -4   2  10      243.98      229.73      7.73 o 
  -3   2  10      750.97      699.88     14.00 o 
  -2   2  10      245.20      230.39      4.04 o 
  -1   2  10      476.18      502.85      5.72 o 
   0   2  10      242.53      226.05      4.03 o 
   1   2  10      515.98      506.26      6.70 o 
   2   2  10      350.91      372.29      6.90 o 
   3   2  10      118.03      117.78      4.85 o 
   4   2  10       93.06      120.83     10.59 o 
   5   2  10      138.65      159.98     11.56 o 
 -10   3  10       11.77       10.81      5.39 o 
  -9   3  10      213.93      201.06      9.61 o 
  -8   3  10       59.16       68.54      2.94 o 
  -7   3  10      839.24      821.65     10.23 o 
  -6   3  10       54.46       54.43      1.97 o 
  -5   3  10       10.14       11.52      1.60 o 
  -4   3  10      136.86      117.38      2.25 o 
  -3   3  10      299.50      291.92      5.29 o 
  -2   3  10       51.37       44.42      2.29 o 
  -1   3  10       24.25       32.80      1.45 o 
   0   3  10       18.82       28.77      2.47 o 
   1   3  10      273.11      270.44      6.18 o 
   2   3  10       32.81       47.32      5.56 o 
   3   3  10       64.47       56.81      5.29 o 
   4   3  10       13.54       19.61      3.80 o 
   5   3  10      128.71      134.92      7.90 o 
 -10   4  10        5.64       11.37      3.18 o 
  -9   4  10      214.83      205.92      5.21 o 
  -8   4  10      376.12      389.56      5.68 o 
  -7   4  10      196.66      205.54      3.69 o 
  -6   4  10       71.28       73.90      2.48 o 
  -5   4  10       31.17       28.92      2.10 o 
  -4   4  10        1.76        1.23      2.36 o 
  -3   4  10      465.33      480.30      6.32 o 
  -2   4  10      883.10      895.97     11.41 o 
  -1   4  10      216.85      198.40      2.84 o 
   0   4  10      108.25       98.79      6.54 o 
   1   4  10      378.25      360.16      6.81 o 
   2   4  10       83.45       87.26      4.49 o 
   3   4  10      178.92      186.31      5.69 o 
   4   4  10      275.48      287.82     13.06 o 
   5   4  10       42.52       42.86      6.90 o 
 -10   5  10        0.42       -0.38      3.49 o 
  -9   5  10       58.46       70.41      3.75 o 
  -8   5  10      138.56      140.94      3.42 o 
  -7   5  10       40.87       42.02      3.17 o 
  -6   5  10        0.93        2.96      1.70 o 
  -5   5  10        0.47        1.14      0.68 o 
  -4   5  10        0.28       -1.09      2.01 o 
  -3   5  10       74.39       67.39      4.02 o 
  -2   5  10      231.88      255.68      4.00 o 
  -1   5  10        0.10        0.31      1.05 o 
   0   5  10      144.27      148.75      3.56 o 
   1   5  10      153.57      158.26      4.37 o 
   2   5  10      117.64      112.54      4.40 o 
   3   5  10      132.41      112.59      5.95 o 
   4   5  10       74.95       64.92      7.65 o 
 -10   6  10      155.64      165.78      5.96 o 
  -9   6  10      189.42      181.66      6.21 o 
  -8   6  10      331.16      328.20      5.18 o 
  -7   6  10      200.64      197.17      3.77 o 
  -6   6  10      747.48      745.76      8.25 o 
  -5   6  10     1115.39     1111.64     24.41 o 
  -4   6  10      548.56      571.19      8.95 o 
  -3   6  10      294.20      322.24      5.10 o 
  -2   6  10     1004.65     1004.67      9.02 o 
  -1   6  10       74.25       81.33      2.30 o 
   0   6  10      797.21      805.66      8.29 o 
   1   6  10      539.21      589.74      6.94 o 
   2   6  10      366.37      336.16      6.42 o 
   3   6  10      176.85      179.25      7.75 o 
   4   6  10      152.80      148.32     12.34 o 
 -10   7  10        0.02       -0.13      3.57 o 
  -9   7  10       71.71       66.00      4.68 o 
  -8   7  10       12.71       15.13      2.28 o 
  -7   7  10       38.16       43.24      2.25 o 
  -6   7  10       79.76       83.69      2.67 o 
  -5   7  10       75.80       72.80      2.31 o 
  -4   7  10        4.47        3.35      1.06 o 
  -3   7  10       19.13       19.58      1.45 o 
  -2   7  10      100.65       96.74      2.45 o 
  -1   7  10        1.93        1.41      1.34 o 
   0   7  10        2.03        3.79      1.87 o 
   1   7  10       19.12       19.25      2.48 o 
   2   7  10        0.26       -0.23      2.35 o 
   3   7  10        6.02       -0.08      3.08 o 
   4   7  10       54.73       54.96      5.83 o 
  -9   8  10       34.35       30.05      3.16 o 
  -8   8  10       90.21       90.59      3.28 o 
  -7   8  10      417.42      411.97     10.53 o 
  -6   8  10      372.31      364.49      4.87 o 
  -5   8  10      337.73      330.39      4.67 o 
  -4   8  10      407.27      384.66      6.58 o 
  -3   8  10      905.86      935.54     10.39 o 
  -2   8  10       24.39       21.64      2.19 o 
  -1   8  10      272.68      304.88      4.27 o 
   0   8  10      564.95      561.14      6.61 o 
   1   8  10      150.42      145.92      4.32 o 
   2   8  10      705.53      665.66      9.19 o 
   3   8  10      343.87      359.10      8.87 o 
   4   8  10       35.61       36.36      3.88 o 
  -9   9  10        2.60        1.77      2.42 o 
  -8   9  10        0.83        0.32      1.96 o 
  -7   9  10       23.83       20.58      2.61 o 
  -6   9  10       20.10       20.46      2.64 o 
  -5   9  10       15.72       16.80      2.03 o 
  -4   9  10        1.90        2.12      1.38 o 
  -3   9  10        1.65       -0.37      1.56 o 
  -2   9  10        1.67        4.32      1.56 o 
  -1   9  10        3.77        1.80      2.06 o 
   0   9  10       53.71       63.41      2.97 o 
   1   9  10        9.55       14.45      2.41 o 
   2   9  10        5.89        7.73      3.14 o 
   3   9  10       95.73       85.04      4.38 o 
   4   9  10        1.28        2.53      3.41 o 
  -9  10  10       20.11       13.69      3.43 o 
  -8  10  10      180.54      173.06      5.95 o 
  -7  10  10      162.77      180.50      4.78 o 
  -6  10  10      110.66      106.47      3.55 o 
  -5  10  10      322.12      289.23      5.69 o 
  -4  10  10       22.03       21.83      1.82 o 
  -3  10  10       79.96       67.07      3.58 o 
  -2  10  10      184.20      180.65      3.71 o 
  -1  10  10      624.60      613.40      9.65 o 
   0  10  10       60.98       66.94      3.12 o 
   1  10  10        6.53        5.67      2.87 o 
   2  10  10        4.87        2.84      4.31 o 
   3  10  10      399.79      377.66      8.90 o 
  -8  11  10        5.74        7.94      2.64 o 
  -7  11  10      110.09      109.85      3.77 o 
  -6  11  10       11.49       10.74      2.56 o 
  -5  11  10       36.95       40.43      2.42 o 
  -4  11  10       89.35       82.66      3.95 o 
  -3  11  10      442.35      450.37     12.14 o 
  -2  11  10      454.84      432.04      8.02 o 
  -1  11  10        2.96        3.66      2.22 o 
   0  11  10       10.75        7.55      2.84 o 
   1  11  10        7.62        5.65      2.67 o 
   2  11  10       18.83       29.91      5.46 o 
   3  11  10       38.86       46.87      5.06 o 
  -8  12  10      107.75      122.52      5.90 o 
  -7  12  10        8.61        9.21      3.21 o 
  -6  12  10      144.18      137.07      5.63 o 
  -5  12  10      139.58      138.07      3.56 o 
  -4  12  10       11.58       22.76      2.57 o 
  -3  12  10        9.16        7.31      2.40 o 
  -2  12  10      809.84      764.42     14.38 o 
  -1  12  10      160.66      141.89      3.89 o 
   0  12  10      106.71      125.71      3.79 o 
   1  12  10      134.55      147.94      4.47 o 
   2  12  10       31.61       41.91      4.87 o 
   3  12  10       32.00       25.57      4.91 o 
  -8  13  10      126.24      124.38      6.33 o 
  -7  13  10       98.27      108.03      5.59 o 
  -6  13  10        7.29        8.82      3.41 o 
  -5  13  10        0.68       -0.92      2.15 o 
  -4  13  10        5.40        4.89      2.55 o 
  -3  13  10        2.81        4.49      2.42 o 
  -2  13  10       87.04       69.40      4.84 o 
  -1  13  10        0.89        0.72      2.55 o 
   0  13  10        2.41        3.49      3.31 o 
   1  13  10        0.81        4.65      2.64 o 
   2  13  10        1.45       -0.99      3.20 o 
  -7  14  10       32.21       26.20      4.17 o 
  -6  14  10       62.57       58.99      4.10 o 
  -5  14  10      120.73      138.83      4.60 o 
  -4  14  10      456.55      443.23      8.47 o 
  -3  14  10      130.80      139.09      4.69 o 
  -2  14  10        4.36        6.85      2.98 o 
  -1  14  10       80.92       92.85      3.98 o 
   0  14  10      113.00      105.20      4.19 o 
   1  14  10       57.55       41.27      4.04 o 
   2  14  10      113.67      106.00      6.98 o 
  -6  15  10        0.32        4.57      4.07 o 
  -5  15  10        2.06        3.01      2.42 o 
  -4  15  10        0.01        1.00      2.20 o 
  -3  15  10       19.22       18.37      3.22 o 
  -2  15  10        0.23        0.19      2.66 o 
  -1  15  10        2.15       10.35      4.29 o 
   0  15  10        0.08        0.40      2.97 o 
   1  15  10        0.98        4.99      2.81 o 
  -6  16  10        4.89        2.70      3.48 o 
  -5  16  10       26.95       18.80      2.98 o 
  -4  16  10      163.76      137.24      4.28 o 
  -3  16  10       58.02       64.54      4.44 o 
  -2  16  10        5.12       10.62      3.30 o 
  -1  16  10       92.93      115.75      5.83 o 
   0  16  10       24.42       18.43      3.28 o 
  -4  17  10        0.41       -0.51      2.49 o 
  -3  17  10        2.60        2.77      3.10 o 
  -2  17  10       14.53        9.63      3.98 o 
  -1  17  10        1.16        5.52      3.13 o 
 -10   1  11       60.21       71.01      5.55 o 
  -9   1  11       92.69      110.34      7.05 o 
  -8   1  11       27.38       35.12      2.25 o 
  -7   1  11      410.94      403.06      6.98 o 
  -6   1  11        1.57        1.14      0.64 o 
  -5   1  11       91.83       82.99      6.60 o 
  -4   1  11       59.63       58.35      6.20 o 
  -3   1  11      457.10      457.61     10.22 o 
  -2   1  11      216.32      182.33     10.43 o 
  -1   1  11      411.15      406.13      4.83 o 
   0   1  11       41.95       39.02      2.14 o 
   1   1  11        5.81        4.90      2.58 o 
   2   1  11       63.08       63.16      3.20 o 
   3   1  11      298.27      311.47      6.63 o 
   4   1  11      175.72      173.48      8.00 o 
 -10   2  11       27.91       13.00      4.68 o 
  -9   2  11      149.92      137.54      4.86 o 
  -8   2  11       60.63       57.11      3.12 o 
  -7   2  11      284.90      286.60      3.44 o 
  -6   2  11       80.86       78.37      3.64 o 
  -5   2  11       12.76       15.09      1.49 o 
  -4   2  11      191.28      206.30     11.44 o 
  -3   2  11      170.63      193.51      7.05 o 
  -2   2  11       18.51       24.66      1.94 o 
  -1   2  11      100.67       90.17      2.18 o 
   0   2  11       54.10       54.01      3.71 o 
   1   2  11       40.07       48.09      7.55 o 
   2   2  11      330.26      318.30      9.40 o 
   3   2  11        6.22        2.89      4.33 o 
   4   2  11        0.15        2.44      4.10 o 
 -10   3  11       46.81       49.11      7.44 o 
  -9   3  11      160.98      184.97      5.06 o 
  -8   3  11      380.43      390.69      6.84 o 
  -7   3  11      106.46      112.73      3.46 o 
  -6   3  11      245.84      241.66      6.33 o 
  -5   3  11      461.37      476.44     12.28 o 
  -4   3  11     1636.28     1522.48     27.56 o 
  -3   3  11      136.80      122.14      4.13 o 
  -2   3  11      328.77      287.28     13.40 o 
  -1   3  11      239.07      243.16      2.97 o 
   0   3  11      203.67      211.30      4.07 o 
   1   3  11      509.98      502.47      9.02 o 
   2   3  11      343.17      320.23      7.78 o 
   3   3  11      119.87      111.15      5.41 o 
   4   3  11       57.60       58.09      6.67 o 
 -10   4  11        1.41       -2.08      3.07 o 
  -9   4  11       17.02       13.86      4.14 o 
  -8   4  11       17.24       14.02      2.88 o 
  -7   4  11       17.92       26.55      1.70 o 
  -6   4  11       58.83       54.58      3.44 o 
  -5   4  11       35.27       38.65      2.66 o 
  -4   4  11      233.94      232.66      5.73 o 
  -3   4  11        1.47       -0.78      1.42 o 
  -2   4  11      268.86      256.62      6.28 o 
  -1   4  11      279.11      296.17      3.21 o 
   0   4  11      359.68      361.80      4.89 o 
   1   4  11       28.82       22.46      3.71 o 
   2   4  11      428.93      414.66      8.72 o 
   3   4  11       32.24       25.69      4.18 o 
   4   4  11        2.36        0.99      3.72 o 
 -10   5  11      211.73      195.02      8.48 o 
  -9   5  11      238.30      234.97      7.25 o 
  -8   5  11      115.60      101.40      2.73 o 
  -7   5  11       68.33       75.46      2.54 o 
  -6   5  11     1108.75     1087.97     18.77 o 
  -5   5  11      321.02      310.32      4.98 o 
  -4   5  11      140.05      117.52      3.83 o 
  -3   5  11      201.98      204.21      3.81 o 
  -2   5  11      373.53      401.07      6.00 o 
  -1   5  11       42.68       45.15      1.80 o 
   0   5  11      819.53      810.94      8.59 o 
   1   5  11      515.33      497.76      9.25 o 
   2   5  11     1154.07     1097.77     15.16 o 
   3   5  11       28.31       40.26      4.16 o 
   4   5  11      111.74      124.79     10.18 o 
 -10   6  11       38.91       33.66      3.82 o 
  -9   6  11        0.02        1.69      3.55 o 
  -8   6  11      115.55      100.36      2.98 o 
  -7   6  11        2.67        3.62      1.38 o 
  -6   6  11      219.96      189.23      6.98 o 
  -5   6  11        9.14        5.82      1.97 o 
  -4   6  11       69.86       73.17      3.22 o 
  -3   6  11       30.80       23.63      2.60 o 
  -2   6  11      144.33      139.74      3.40 o 
  -1   6  11        9.09       10.39      1.74 o 
   0   6  11       32.41       24.87      2.37 o 
   1   6  11       56.54       53.92      3.29 o 
   2   6  11      100.30       82.72      6.30 o 
   3   6  11       20.60       40.21     13.74 o 
   4   6  11       35.22       40.65      4.98 o 
  -9   7  11        6.76        7.60      3.24 o 
  -8   7  11      181.50      192.76      3.84 o 
  -7   7  11      204.54      205.40      4.15 o 
  -6   7  11      237.88      233.04      3.99 o 
  -5   7  11      458.07      436.89     15.18 o 
  -4   7  11      180.15      209.34      5.76 o 
  -3   7  11      347.97      370.93      7.62 o 
  -2   7  11      204.26      214.95      2.88 o 
  -1   7  11      390.02      352.99      5.12 o 
   0   7  11      383.71      387.65      5.77 o 
   1   7  11      122.61      129.97      3.62 o 
   2   7  11      271.75      277.11      6.53 o 
   3   7  11      144.53      162.89      5.01 o 
  -9   8  11        0.74        2.02      2.38 o 
  -8   8  11        2.46        4.71      2.57 o 
  -7   8  11        0.76        0.79      1.67 o 
  -6   8  11        0.12        0.29      1.25 o 
  -5   8  11       45.99       27.97      4.28 o 
  -4   8  11       23.94       23.19      1.27 o 
  -3   8  11       52.18       64.75      1.88 o 
  -2   8  11       68.89       59.66      2.20 o 
  -1   8  11       85.73       95.09      2.95 o 
   0   8  11        1.79        3.01      1.88 o 
   1   8  11       15.39       19.26      2.97 o 
   2   8  11       85.08       86.16      4.30 o 
   3   8  11       16.68       13.03      4.24 o 
  -9   9  11       33.55       34.24      5.73 o 
  -8   9  11      174.34      183.65      4.70 o 
  -7   9  11       96.86       91.05      3.65 o 
  -6   9  11       49.47       63.19      4.06 o 
  -5   9  11      271.22      256.98      4.88 o 
  -4   9  11      114.32      118.74      3.21 o 
  -3   9  11      324.78      297.48      3.89 o 
  -2   9  11      337.25      292.02      4.06 o 
  -1   9  11      853.26      825.27      9.65 o 
   0   9  11      192.45      204.41      4.88 o 
   1   9  11      503.13      527.66      7.41 o 
   2   9  11      127.66      125.22      4.74 o 
   3   9  11      288.90      276.29      7.58 o 
  -9  10  11        0.24        1.47      4.61 o 
  -8  10  11      133.88      129.54      4.76 o 
  -7  10  11       81.16       88.86      2.90 o 
  -6  10  11       25.26       13.46      2.66 o 
  -5  10  11       40.50       47.31      2.78 o 
  -4  10  11       27.85       26.49      2.57 o 
  -3  10  11       72.13       49.84      2.92 o 
  -2  10  11       69.26       65.93      2.45 o 
  -1  10  11       16.59       13.55      2.33 o 
   0  10  11       37.69       40.05      2.89 o 
   1  10  11       22.59       21.93      3.46 o 
   2  10  11       22.98       19.87      3.92 o 
   3  10  11       65.71       70.95      4.87 o 
  -8  11  11       33.30       27.75      3.61 o 
  -7  11  11      137.18      152.66      7.08 o 
  -6  11  11      236.46      233.98      5.40 o 
  -5  11  11       33.79       44.54      2.98 o 
  -4  11  11        6.77        8.08      3.29 o 
  -3  11  11      553.93      564.14     14.80 o 
  -2  11  11      197.35      199.32      4.24 o 
  -1  11  11      156.41      156.47      3.94 o 
   0  11  11      141.08      127.70      4.86 o 
   1  11  11       52.04       48.36      3.52 o 
   2  11  11       74.82       67.86      4.87 o 
  -8  12  11       11.61       13.41      3.75 o 
  -7  12  11       24.69       15.59      3.55 o 
  -6  12  11       37.13       39.83      2.95 o 
  -5  12  11        0.32        0.35      1.95 o 
  -4  12  11      114.60      107.08      3.49 o 
  -3  12  11        3.65        6.28      3.02 o 
  -2  12  11       36.47       44.75      4.03 o 
  -1  12  11        1.31        1.44      2.02 o 
   0  12  11      135.96      145.27      4.57 o 
   1  12  11       14.59       14.46      4.31 o 
   2  12  11        8.31        6.11      3.75 o 
  -7  13  11      127.20      119.24      6.99 o 
  -6  13  11       38.27       28.13      3.74 o 
  -5  13  11        3.48        3.61      2.26 o 
  -4  13  11      153.00      160.31      6.11 o 
  -3  13  11       57.50       73.33      3.63 o 
  -2  13  11       93.94       97.71      3.27 o 
  -1  13  11       42.83       42.51      5.55 o 
   0  13  11       12.28        5.52      2.90 o 
   1  13  11       17.54       16.70      3.28 o 
  -7  14  11        0.76        3.68      3.89 o 
  -6  14  11        4.51        6.49      3.37 o 
  -5  14  11       36.93       33.86      3.29 o 
  -4  14  11        7.67        7.54      3.08 o 
  -3  14  11        4.65        7.49      2.81 o 
  -2  14  11        3.11        1.93      2.26 o 
  -1  14  11       27.75       32.08      3.25 o 
   0  14  11       30.07       19.88      3.50 o 
   1  14  11        2.10        2.11      2.67 o 
  -6  15  11       27.83       24.97      6.38 o 
  -5  15  11       35.56       21.57      4.71 o 
  -4  15  11      130.59      137.69      5.25 o 
  -3  15  11        2.55        5.17      2.92 o 
  -2  15  11       93.74       94.39      4.23 o 
  -1  15  11       25.70       21.56      3.19 o 
   0  15  11       59.79       73.27      4.73 o 
  -5  16  11       35.05       40.44      4.46 o 
  -4  16  11        0.01       -0.83      3.11 o 
  -3  16  11        1.56       -1.20      3.64 o 
  -2  16  11        0.56        2.74      3.33 o 
  -1  16  11       31.87       42.87      3.70 o 
  -9   0  12       58.50       62.82      3.53 o 
  -8   0  12       96.04      106.73      3.44 o 
  -7   0  12      397.45      438.57     26.45 o 
  -6   0  12       53.20       56.45      9.54 o 
  -5   0  12       42.90       55.69      9.15 o 
  -4   0  12      158.77      150.29     19.45 o 
  -3   0  12      202.30      213.64      9.44 o 
  -2   0  12      223.62      241.70     10.11 o 
  -1   0  12      413.28      451.73     10.01 o 
   0   0  12       99.37       87.27      5.50 o 
   1   0  12       18.18       15.03      4.87 o 
   2   0  12      145.08      134.87      6.87 o 
   3   0  12      142.00      178.89     15.26 o 
  -9   1  12        1.68        1.93      2.32 o 
  -8   1  12      161.82      139.53      6.60 o 
  -7   1  12       14.02       16.81      1.88 o 
  -6   1  12        0.12        1.58      4.83 o 
  -5   1  12       93.32       99.77      7.55 o 
  -4   1  12        4.87        6.48      5.12 o 
  -3   1  12        3.31        4.39      3.62 o 
  -2   1  12       63.45       74.03      5.78 o 
  -1   1  12        0.66       -0.38      1.31 o 
   0   1  12       99.46       96.26      3.29 o 
   1   1  12      193.30      181.56      6.31 o 
   2   1  12        0.24       -2.35      3.16 o 
   3   1  12        2.39        0.57      3.52 o 
 -10   2  12      123.15      124.61      7.06 o 
  -9   2  12      154.32      173.45      6.08 o 
  -8   2  12      146.50      155.08      3.42 o 
  -7   2  12      148.86      156.82      3.71 o 
  -6   2  12      103.72       79.48      7.78 o 
  -5   2  12       33.99       36.94      6.46 o 
  -4   2  12       19.92       42.04      9.01 o 
  -3   2  12      333.79      337.97      9.46 o 
  -2   2  12      665.66      620.19     17.12 o 
  -1   2  12        2.21        2.92      0.88 o 
   0   2  12      139.75      147.73      3.85 o 
   1   2  12      369.90      374.47      7.31 o 
   2   2  12      317.23      321.71      6.57 o 
   3   2  12       75.34       76.49      4.39 o 
 -10   3  12        1.39        0.38      5.39 o 
  -9   3  12       66.38       68.32      3.96 o 
  -8   3  12       83.38       76.83      3.93 o 
  -7   3  12        0.14        2.54      2.22 o 
  -6   3  12      121.06      104.30      2.98 o 
  -5   3  12      442.47      374.32     48.34 o 
  -4   3  12        0.01       -0.32      3.81 o 
  -3   3  12      200.80      175.57     13.84 o 
  -2   3  12      364.29      359.37      7.18 o 
  -1   3  12       41.98       49.30      1.76 o 
   0   3  12       18.28       19.61      2.31 o 
   1   3  12       50.13       56.61      4.05 o 
   2   3  12        3.67        4.71      3.29 o 
   3   3  12       18.35       12.15      5.10 o 
 -10   4  12       46.09       57.43      6.10 o 
  -9   4  12       54.66       51.80      3.96 o 
  -8   4  12       88.56       81.88      3.47 o 
  -7   4  12       45.17       44.79      2.73 o 
  -6   4  12      537.70      535.54      8.25 o 
  -5   4  12      903.26      866.66     19.05 o 
  -4   4  12      312.79      325.13      4.91 o 
  -3   4  12      279.79      261.45      7.84 o 
  -2   4  12      278.09      275.35      6.57 o 
  -1   4  12       63.41       64.29      3.10 o 
   0   4  12      169.28      185.72      3.44 o 
   1   4  12      386.40      371.58      6.89 o 
   2   4  12       71.78       78.24      5.28 o 
   3   4  12      146.43      149.73      6.43 o 
  -9   5  12       37.81       32.78      4.55 o 
  -8   5  12        0.02       -1.67      2.60 o 
  -7   5  12        1.54       -0.79      3.03 o 
  -6   5  12       67.08       67.75      2.91 o 
  -5   5  12        0.21        2.20      1.58 o 
  -4   5  12       56.16       47.43      2.45 o 
  -3   5  12       62.29       69.60      3.68 o 
  -2   5  12       21.91       22.32      4.86 o 
  -1   5  12      124.79      120.27      2.90 o 
   0   5  12        0.01        1.09      1.78 o 
   1   5  12       10.11       11.91      2.44 o 
   2   5  12       11.33       11.85      3.01 o 
   3   5  12       25.28       22.37      4.13 o 
  -9   6  12       13.32       11.24      3.82 o 
  -8   6  12       86.16       81.26      4.05 o 
  -7   6  12      164.90      165.75      4.25 o 
  -6   6  12      186.01      205.13      6.19 o 
  -5   6  12      455.87      454.37     10.96 o 
  -4   6  12      504.82      459.12      7.57 o 
  -3   6  12      131.78      125.34      3.88 o 
  -2   6  12        3.97        3.12      0.75 o 
  -1   6  12     1101.58     1070.71     14.52 o 
   0   6  12      235.72      237.33      4.34 o 
   1   6  12      179.22      186.47      4.06 o 
   2   6  12       49.55       46.26      3.49 o 
   3   6  12      225.17      239.79      7.67 o 
  -9   7  12        0.00        2.26      2.94 o 
  -8   7  12        0.19        2.85      3.08 o 
  -7   7  12       20.29       25.94      2.82 o 
  -6   7  12        1.24        0.58      2.33 o 
  -5   7  12       50.88       61.73      3.73 o 
  -4   7  12       24.54       18.65      3.96 o 
  -3   7  12       48.41       39.54      5.56 o 
  -2   7  12      292.00      284.41      3.36 o 
  -1   7  12        0.68        2.43      1.64 o 
   0   7  12        7.70        4.49      2.05 o 
   1   7  12        4.35        2.14      2.27 o 
   2   7  12       19.49       18.66      3.66 o 
   3   7  12        0.97        1.90      2.90 o 
  -9   8  12      165.25      176.99      7.07 o 
  -8   8  12      216.70      234.09      9.72 o 
  -7   8  12      159.03      163.91      6.21 o 
  -6   8  12      281.71      250.62      7.48 o 
  -5   8  12      148.77      146.64      5.89 o 
  -4   8  12      275.86      273.27      6.41 o 
  -3   8  12      175.06      184.28      4.54 o 
  -2   8  12      146.74      138.54      2.84 o 
  -1   8  12      407.60      386.81      6.39 o 
   0   8  12      451.55      424.61      6.33 o 
   1   8  12       31.94       39.97      3.00 o 
   2   8  12      199.20      198.82      5.74 o 
  -9   9  12        6.06        4.03      3.82 o 
  -8   9  12       51.76       52.91      5.42 o 
  -7   9  12       55.67       63.05      4.35 o 
  -6   9  12        2.77        1.11      2.94 o 
  -5   9  12       25.86       25.38      3.14 o 
  -4   9  12        3.28        2.67      1.27 o 
  -3   9  12       18.76       20.49      1.38 o 
  -2   9  12       15.71       19.25      2.98 o 
  -1   9  12       19.90       22.61      2.21 o 
   0   9  12       38.67       42.27      2.89 o 
   1   9  12       22.20       15.88      3.55 o 
   2   9  12       48.43       54.84      4.91 o 
  -8  10  12       65.48       67.13      4.70 o 
  -7  10  12       58.82       71.54      4.52 o 
  -6  10  12      265.44      262.02      8.70 o 
  -5  10  12      191.67      196.09      7.58 o 
  -4  10  12      400.70      390.43      6.45 o 
  -3  10  12      141.58      141.37      4.17 o 
  -2  10  12      209.34      208.63      4.30 o 
  -1  10  12      182.82      184.63      6.57 o 
   0  10  12      194.53      187.11      4.31 o 
   1  10  12       10.59       10.86      2.66 o 
   2  10  12       51.76       54.67      5.07 o 
  -8  11  12        6.88        8.26      3.31 o 
  -7  11  12        5.06        5.43      3.08 o 
  -6  11  12       39.34       40.48      5.39 o 
  -5  11  12       20.89       22.06      4.93 o 
  -4  11  12       35.30       36.00      2.07 o 
  -3  11  12       32.05       32.04      2.42 o 
  -2  11  12        3.94        2.11      1.92 o 
  -1  11  12       17.12       19.97      3.40 o 
   0  11  12       12.39       11.89      3.33 o 
   1  11  12        0.25       -2.39      2.61 o 
  -7  12  12       22.51       17.05      6.02 o 
  -6  12  12       13.82       16.30      5.30 o 
  -5  12  12       14.76       13.62      5.81 o 
  -4  12  12        1.49        3.49      2.98 o 
  -3  12  12      165.79      154.56      3.62 o 
  -2  12  12      151.68      161.47      3.89 o 
  -1  12  12       39.06       36.04      4.41 o 
   0  12  12        0.85        3.10      2.38 o 
   1  12  12      222.67      196.78      5.29 o 
  -7  13  12       84.66       79.65      9.51 o 
  -6  13  12        8.06       11.05      5.25 o 
  -5  13  12        0.03       -0.57      4.95 o 
  -4  13  12        1.41       -1.77      3.06 o 
  -3  13  12      142.52      128.12      4.41 o 
  -2  13  12       11.89        9.41      2.23 o 
  -1  13  12        2.47        2.92      2.33 o 
   0  13  12        5.60        2.54      2.53 o 
  -6  14  12       20.71       21.55      6.12 o 
  -5  14  12       33.16       50.91     14.16 o 
  -4  14  12        0.69        0.05      3.05 o 
  -3  14  12       72.96       68.25      5.41 o 
  -2  14  12      122.77      116.56      4.78 o 
  -1  14  12        8.66        7.00      2.54 o 
  -5  15  12        2.04        6.71      5.03 o 
  -4  15  12        6.84       -0.18      3.23 o 
  -3  15  12        0.04        1.07      3.83 o 
  -2  15  12        3.40        5.67      2.67 o 
  -8   1  13      595.98      603.89     18.05 o 
  -7   1  13      113.66      109.22      8.89 o 
  -6   1  13       69.66       79.93      9.99 o 
  -5   1  13      274.76      288.75     25.94 o 
  -4   1  13      332.38      345.37     14.79 o 
  -3   1  13      196.05      194.44      7.87 o 
  -2   1  13      421.46      449.08      7.79 o 
  -1   1  13       60.53       66.43      2.91 o 
   0   1  13      406.31      408.83      6.81 o 
   1   1  13      331.85      349.16      6.61 o 
   2   1  13      342.38      318.43      6.83 o 
  -8   2  13        6.97       10.05      8.18 o 
  -7   2  13      124.84      143.56     11.11 o 
  -6   2  13      335.30      358.00     12.79 o 
  -5   2  13      441.37      395.49     13.62 o 
  -4   2  13        2.16       -0.76      4.18 o 
  -3   2  13      151.18      168.88      9.12 o 
  -2   2  13        3.77        0.71      1.38 o 
  -1   2  13      113.98      101.90      3.27 o 
   0   2  13        7.88       21.91      7.49 o 
   1   2  13       44.65       39.16      3.62 o 
   2   2  13       10.43       10.77      3.43 o 
  -8   3  13        6.34       10.09      7.26 o 
  -7   3  13      113.22      126.43      8.96 o 
  -6   3  13       24.44       22.66      8.25 o 
  -5   3  13       45.93       56.53      9.36 o 
  -4   3  13      130.94      137.20      8.19 o 
  -3   3  13      496.25      545.83     13.06 o 
  -2   3  13       59.72       59.69      3.61 o 
  -1   3  13      120.09      118.34      3.41 o 
   0   3  13       33.72       34.05      2.32 o 
   1   3  13       18.05       27.56      3.17 o 
   2   3  13       57.17       68.35      4.84 o 
  -8   4  13       71.30       76.56     16.40 o 
  -7   4  13        0.73       -0.58      6.56 o 
  -6   4  13        0.46        0.25      1.31 o 
  -5   4  13       12.93       12.93      7.43 o 
  -4   4  13       30.30       25.76      3.03 o 
  -3   4  13       13.02       15.76      1.80 o 
  -2   4  13       76.66       69.82      3.81 o 
  -1   4  13        0.12        0.39      1.06 o 
   0   4  13      159.95      157.00      3.86 o 
   1   4  13      279.64      281.88      5.93 o 
   2   4  13       11.85       12.68      3.62 o 
  -8   5  13        9.98        4.58      9.92 o 
  -7   5  13      100.86       99.95      9.96 o 
  -6   5  13      218.89      214.79      3.99 o 
  -5   5  13      181.77      185.20      5.57 o 
  -4   5  13       61.93       63.83      3.63 o 
  -3   5  13      103.75       96.47      5.45 o 
  -2   5  13      150.71      140.63      4.02 o 
  -1   5  13      288.60      287.08      6.09 o 
   0   5  13       58.88       70.32      2.81 o 
   1   5  13      109.91      112.22      4.10 o 
   2   5  13       28.85       31.28      3.35 o 
  -8   6  13        2.02        6.03      5.71 o 
  -7   6  13        0.00        2.82      2.04 o 
  -6   6  13        5.93        6.94      1.83 o 
  -5   6  13       25.86       19.37      2.64 o 
  -4   6  13        5.27        4.84      2.96 o 
  -3   6  13       89.66      100.18      4.05 o 
  -2   6  13       15.66        8.04      2.73 o 
  -1   6  13       14.76       10.92      2.04 o 
   0   6  13        3.42        2.80      1.99 o 
   1   6  13        4.75        4.75      2.78 o 
   2   6  13        2.38        1.49      2.94 o 
  -9   7  13       80.61       84.98      8.14 o 
  -8   7  13       90.76       96.62      6.28 o 
  -7   7  13      124.73      109.88      5.51 o 
  -6   7  13      351.94      357.35     16.35 o 
  -5   7  13      309.41      323.60      6.58 o 
  -4   7  13      380.29      418.37      8.69 o 
  -3   7  13       72.42       63.84      3.50 o 
  -2   7  13       82.35       83.29      4.10 o 
  -1   7  13      367.07      344.28     14.29 o 
   0   7  13      296.39      297.79      5.30 o 
   1   7  13       81.23       78.86      3.64 o 
   2   7  13        9.33        9.81      3.11 o 
  -8   8  13       34.10       26.75      5.19 o 
  -7   8  13        0.17        2.84      2.30 o 
  -6   8  13       23.58       25.31      2.74 o 
  -5   8  13        4.92        4.88      3.80 o 
  -4   8  13        3.20        2.90      2.74 o 
  -3   8  13       14.38       11.17      2.54 o 
  -2   8  13       18.36       13.44      3.99 o 
  -1   8  13       27.28       21.70      2.05 o 
   0   8  13        0.78       -0.78      2.03 o 
   1   8  13       12.24       13.48      3.23 o 
  -8   9  13       15.77       21.98      3.31 o 
  -7   9  13      128.66      113.56      4.31 o 
  -6   9  13      185.72      176.93      7.87 o 
  -5   9  13       18.40       20.56      3.27 o 
  -4   9  13       31.18       26.01      3.02 o 
  -3   9  13       29.05       33.03      3.24 o 
  -2   9  13       27.81       31.36      3.82 o 
  -1   9  13       79.17       78.13      4.70 o 
   0   9  13       61.22       51.20      3.81 o 
   1   9  13       66.51       58.96      3.51 o 
  -8  10  13        3.40        8.94      3.22 o 
  -7  10  13        9.44        5.54      4.14 o 
  -6  10  13       11.12       13.95      3.68 o 
  -5  10  13        6.99        1.11      3.06 o 
  -4  10  13        4.01        6.04      2.84 o 
  -3  10  13       35.34       36.83      4.21 o 
  -2  10  13        2.39        7.38      3.09 o 
  -1  10  13        0.66        4.60      3.16 o 
   0  10  13       22.10       22.49      3.02 o 
   1  10  13        0.65        1.90      2.70 o 
  -7  11  13        6.23        1.45      3.66 o 
  -6  11  13       83.67       75.06      6.14 o 
  -5  11  13       40.40       40.47      4.64 o 
  -4  11  13       37.23       37.01      5.95 o 
  -3  11  13       22.81       36.62      3.96 o 
  -2  11  13      226.75      228.82      6.36 o 
  -1  11  13       39.55       37.38      4.60 o 
   0  11  13       14.46       16.83      4.52 o 
  -7  12  13        0.16       -3.05      9.54 o 
  -6  12  13        0.04        1.31      4.77 o 
  -5  12  13        9.10       15.12      4.68 o 
  -4  12  13        5.49        3.93      3.68 o 
  -3  12  13       15.48       27.72      3.77 o 
  -2  12  13       13.32       10.61      4.55 o 
  -1  12  13       19.67       16.68      3.99 o 
  -6  13  13       43.42       52.00      6.68 o 
  -5  13  13       66.30       65.65     13.77 o 
  -4  13  13      142.80      141.23      5.63 o 
  -3  13  13      130.20      120.46      5.47 o 
  -2  13  13       89.68       82.69      6.69 o 
  -1  13  13       65.03       60.12      5.53 o 
  -4  14  13       10.97       17.92      3.97 o 
  -3  14  13       13.18        7.38      4.29 o 
  -8   0  14      248.47      298.67     30.52 o 
  -7   0  14      167.92      143.42     14.49 o 
  -6   0  14      205.75      215.51     15.64 o 
  -5   0  14      135.07      134.27     13.73 o 
  -4   0  14      264.10      287.99     17.55 o 
  -3   0  14      178.93      188.03     11.19 o 
  -2   0  14       39.21       55.88      8.63 o 
  -1   0  14       93.51       82.62     11.44 o 
   0   0  14      105.19      117.81     18.12 o 
   1   0  14        2.58        4.99      4.18 o 
  -8   1  14       30.81       24.96      7.81 o 
  -7   1  14       13.23       12.77      8.49 o 
  -6   1  14        3.12       -0.30      6.97 o 
  -5   1  14       64.83       64.28      8.36 o 
  -4   1  14        3.18        1.53      5.93 o 
  -3   1  14       29.55       28.10      6.61 o 
  -2   1  14      106.77      114.67     11.84 o 
  -1   1  14       11.54       12.39      2.16 o 
   0   1  14        0.33        0.99      1.76 o 
   1   1  14       27.65       29.14      3.77 o 
  -8   2  14      243.34      287.60     19.83 o 
  -7   2  14      217.56      219.68     11.71 o 
  -6   2  14       96.68       83.03      8.74 o 
  -5   2  14       74.96       85.59      8.89 o 
  -4   2  14      160.21      170.31      9.22 o 
  -3   2  14      302.82      299.84     10.79 o 
  -2   2  14       70.53       66.37      3.07 o 
  -1   2  14       45.07       49.48      4.03 o 
   0   2  14      127.96      135.90      4.32 o 
   1   2  14      370.04      382.47      8.08 o 
  -8   3  14       31.78       30.52     12.21 o 
  -7   3  14        1.25       -2.90      7.62 o 
  -6   3  14       56.84       54.45      8.04 o 
  -5   3  14       68.38       80.63      8.62 o 
  -4   3  14        3.44        3.81      5.07 o 
  -3   3  14        8.89       13.10      5.79 o 
  -2   3  14      185.01      179.44      7.65 o 
  -1   3  14        0.76        0.17      1.68 o 
   0   3  14        0.27        1.11      2.93 o 
   1   3  14       89.00       80.86      4.69 o 
  -8   4  14       75.64      104.51     15.26 o 
  -7   4  14       26.25       48.80     12.21 o 
  -6   4  14       92.79       99.81      9.39 o 
  -5   4  14      207.70      191.96     11.32 o 
  -4   4  14       92.40       72.03      6.90 o 
  -3   4  14      292.47      287.10     13.68 o 
  -2   4  14      303.61      278.15      5.24 o 
  -1   4  14      142.86      154.31      5.20 o 
   0   4  14      181.29      181.81      5.39 o 
   1   4  14      240.93      210.88      5.30 o 
  -8   5  14        2.84        1.62      5.85 o 
  -7   5  14       46.93       35.09      9.59 o 
  -6   5  14       12.32       14.49      6.78 o 
  -5   5  14      249.21      226.46     11.86 o 
  -4   5  14        8.31        6.55      5.85 o 
  -3   5  14       10.92        7.61      2.88 o 
  -2   5  14        2.80        3.24      2.99 o 
  -1   5  14        0.75        1.20      2.18 o 
   0   5  14       17.39        9.24      2.99 o 
   1   5  14       15.04       11.36      3.64 o 
  -8   6  14        0.55       -2.25      9.95 o 
  -7   6  14       21.21       25.57      7.05 o 
  -6   6  14      134.29      152.05     10.26 o 
  -5   6  14       87.76       91.72      9.01 o 
  -4   6  14       21.00       16.02      5.51 o 
  -3   6  14       21.53       25.00      2.06 o 
  -2   6  14      238.98      237.86      5.61 o 
  -1   6  14      126.44      117.17      4.18 o 
   0   6  14       26.52       31.06      3.71 o 
   1   6  14       24.40       16.51      4.46 o 
  -8   7  14        0.94        1.71      5.43 o 
  -7   7  14        0.38       -6.21      6.21 o 
  -6   7  14       39.47       41.23      9.87 o 
  -5   7  14        0.15       -0.29      5.18 o 
  -4   7  14       10.74       12.96      6.13 o 
  -3   7  14        2.88        0.46      2.77 o 
  -2   7  14       21.43       17.00      3.05 o 
  -1   7  14        1.02        1.34      3.07 o 
   0   7  14        9.24       12.50      3.86 o 
   1   7  14       31.93       39.42      5.12 o 
  -8   8  14        0.50       -3.41      5.83 o 
  -7   8  14       86.80       75.27     11.07 o 
  -6   8  14       21.60       19.35      8.00 o 
  -5   8  14       21.30       21.86      5.70 o 
  -4   8  14      115.81      148.56      8.32 o 
  -3   8  14        1.27        1.08      2.76 o 
  -2   8  14       37.44       46.41      3.51 o 
  -1   8  14      156.45      144.06      5.16 o 
   0   8  14       13.47        8.79      3.50 o 
  -7   9  14       20.86       16.94      7.45 o 
  -6   9  14        0.93        2.03      5.77 o 
  -5   9  14        4.67       -1.04      5.86 o 
  -4   9  14       12.88       11.54      3.88 o 
  -3   9  14        7.84        8.51      3.40 o 
  -2   9  14        0.39        0.62      2.82 o 
  -1   9  14        0.01        2.30      3.68 o 
   0   9  14        0.51       -1.43      4.52 o 
  -7  10  14       13.88        9.50      7.10 o 
  -6  10  14       93.00       79.00     57.41 o 
  -5  10  14      198.22      183.94      8.79 o 
  -4  10  14      194.47      196.15      6.43 o 
  -3  10  14       20.08       15.40      3.11 o 
  -2  10  14       38.72       40.79      4.80 o 
  -1  10  14      225.51      236.72      8.09 o 
  -6  11  14        0.91        0.00      9.54 o 
  -5  11  14       53.78       50.62      6.24 o 
  -4  11  14        6.50        8.51      3.08 o 
  -3  11  14       10.12        4.03      3.49 o 
  -2  11  14        7.63       10.96      3.74 o 
  -1  11  14        2.98        7.59      4.22 o 
  -5  12  14       73.80       70.13      5.83 o 
  -4  12  14       15.21        8.67      3.34 o 
  -3  12  14       42.63       47.24      4.28 o 
  -2  12  14       63.38       63.04      7.02 o 
  -7   1  15      167.44      182.58     18.50 o 
  -6   1  15       21.56       21.46      7.68 o 
  -5   1  15      104.20       92.31      9.98 o 
  -4   1  15      188.68      195.60     12.40 o 
  -3   1  15      588.18      603.08     16.66 o 
  -2   1  15       27.38       31.46      6.71 o 
  -1   1  15      113.22       98.40     26.43 o 
   0   1  15      116.72      101.02     13.54 o 
  -7   2  15       14.21       11.71      7.27 o 
  -6   2  15       87.18       98.49      9.97 o 
  -5   2  15        0.13       -2.01      6.60 o 
  -4   2  15        2.52        7.44      7.28 o 
  -3   2  15       23.48       20.02      6.75 o 
  -2   2  15      127.74      135.92      8.71 o 
  -1   2  15       18.97       28.67      7.12 o 
   0   2  15       67.54       70.70     10.36 o 
  -7   3  15       14.49        8.38      7.11 o 
  -6   3  15      189.02      208.69     14.66 o 
  -5   3  15      101.21      138.85     10.79 o 
  -4   3  15      254.64      263.95     10.79 o 
  -3   3  15       39.89       40.28      8.25 o 
  -2   3  15      103.92      116.74     10.78 o 
  -1   3  15      115.36      100.58      8.65 o 
   0   3  15      221.63      227.05     16.97 o 
  -8   4  15       38.53       34.50      8.24 o 
  -7   4  15        2.74        2.14     11.07 o 
  -6   4  15       33.87       27.55      7.93 o 
  -5   4  15       34.64       25.17      8.09 o 
  -4   4  15        7.88        5.85      5.65 o 
  -3   4  15       17.02       22.64     10.55 o 
  -2   4  15       65.94       66.85     11.96 o 
  -1   4  15        0.18        3.77      5.78 o 
   0   4  15        0.22        3.26     12.60 o 
  -8   5  15        2.49        2.33     11.18 o 
  -7   5  15       63.12       71.39      9.16 o 
  -6   5  15      156.02      163.66     11.40 o 
  -5   5  15        7.99        7.98      7.00 o 
  -4   5  15       10.30       14.49      7.81 o 
  -3   5  15        1.10        0.45      5.80 o 
  -2   5  15      133.02      153.75     13.59 o 
  -1   5  15       22.77       21.39     10.51 o 
   0   5  15       12.31       14.06      8.14 o 
  -8   6  15       16.13        7.75      7.05 o 
  -7   6  15        3.98       10.38      7.15 o 
  -6   6  15       50.05       48.22     11.08 o 
  -5   6  15       33.73       34.01      9.96 o 
  -4   6  15        0.44        0.32      5.70 o 
  -3   6  15        1.62       -0.70      6.19 o 
  -2   6  15        7.24        0.69      6.46 o 
  -1   6  15       22.54       26.98     10.13 o 
  -7   7  15       14.26       18.15      7.32 o 
  -6   7  15        0.63        1.18      7.54 o 
  -5   7  15      102.76      104.97      8.07 o 
  -4   7  15       39.63       62.00      8.90 o 
  -3   7  15       45.75       38.33     10.28 o 
  -2   7  15      153.03      153.37     11.40 o 
  -1   7  15      114.90      125.08     12.89 o 
  -7   8  15        1.12        0.31      7.02 o 
  -6   8  15        0.23       -3.45      6.78 o 
  -5   8  15        3.67        3.71      5.50 o 
  -4   8  15        2.28       -1.74      6.33 o 
  -3   8  15        0.22       -2.65      6.46 o 
  -2   8  15        0.66        2.24      8.60 o 
  -1   8  15        4.37        5.27      7.33 o 
  -6   9  15       87.53       96.80      9.98 o 
  -5   9  15      180.17      201.77     18.12 o 
  -4   9  15       22.84       15.83      7.55 o 
  -3   9  15        4.05        3.68      6.46 o 
  -2   9  15       70.14       58.82     11.64 o 
  -5  10  15        0.96       -0.48      6.19 o 
  -4  10  15        0.28        5.34      6.74 o 
  -3  10  15       17.10       25.92      9.40 o 
  -6   0  16       10.41       22.89     11.82 o 
  -5   0  16      145.90      134.65     16.78 o 
  -4   0  16      483.94      490.15     27.84 o 
  -3   0  16      223.06      202.17     17.55 o 
  -2   0  16       32.21       42.77     12.12 o 
  -1   0  16      200.31      202.16     20.22 o 
  -7   1  16        0.49        7.63     10.68 o 
  -6   1  16        1.62       -0.68      8.24 o 
  -5   1  16        0.79        1.70      8.59 o 
  -4   1  16        1.76        2.05      7.68 o 
  -3   1  16       80.95       78.35      9.10 o 
  -2   1  16       57.59       55.05      7.34 o 
  -1   1  16        0.02        2.72      9.81 o 
  -7   2  16       93.24       94.46     15.26 o 
  -6   2  16      113.85      144.18     16.40 o 
  -5   2  16       48.13       44.43      9.30 o 
  -4   2  16       87.77       95.86     16.02 o 
  -3   2  16      114.41      133.84     13.30 o 
  -2   2  16       75.36       82.44     10.07 o 
  -1   2  16       18.59       18.62     11.09 o 
  -7   3  16       41.60       43.83     11.07 o 
  -6   3  16       29.50       37.10     11.32 o 
  -5   3  16        4.99        6.49      7.41 o 
  -4   3  16        2.51        3.05      6.02 o 
  -3   3  16       53.87       51.69      8.21 o 
  -2   3  16       17.70       19.49     10.64 o 
  -1   3  16        3.32        2.72      6.29 o 
  -7   4  16       59.89       75.42     14.30 o 
  -6   4  16      126.91      118.06     11.44 o 
  -5   4  16       38.67       35.50      9.03 o 
  -4   4  16        4.43        0.77      6.02 o 
  -3   4  16       42.31       37.73     17.00 o 
  -2   4  16      126.31      113.66     11.86 o 
  -7   5  16       49.01       65.67     13.16 o 
  -6   5  16       39.03       61.40     17.16 o 
  -5   5  16       18.74       25.48     10.50 o 
  -4   5  16        1.04       -1.26      6.57 o 
  -3   5  16        0.52        2.21      9.07 o 
  -2   5  16        0.59       -7.07      7.93 o 
  -6   6  16       36.49       43.26     11.07 o 
  -5   6  16       73.06       91.54     10.65 o 
  -4   6  16       59.91       63.67     15.82 o 
  -3   6  16       18.99       11.27     13.72 o 
  -2   6  16       32.60       29.41     11.26 o 
  -6   7  16       22.60       17.43     10.34 o 
  -5   7  16        1.44       -0.70      6.87 o 
  -4   7  16        1.34        8.39      7.55 o 
  -3   7  16        0.12        1.30      6.73 o 
  -4   8  16       16.03       21.36     11.44 o 
  -6   1  17       39.77       46.91     12.22 o 
  -5   1  17       35.28       31.23      9.57 o 
  -4   1  17      143.54      143.08     13.22 o 
  -5   2  17        0.01        1.75      9.57 o 
  -4   2  17        0.23        4.58      8.36 o 
  -5   3  17       30.95       31.85      9.71 o 
  -4   3  17       60.46       75.72     11.32 o 
                                                 
